# Supplementary material for: Metal–Support Interactions in Heterogeneous Catalysis: DFT Calculations on the Interaction of Copper Nanoparticles with Magnesium Oxide
Source: ACS Omega. 2023 Mar 7;8(11):10591–9. doi: 10.1021/acsomega.3c00502 (PMC10034847; doi:10.1021/acsomega.3c00502)
Supplement: Supplementary file 1 — ao3c00502_si_001.zip [file ao3c00502_si_001.zip]

Archive with 2 entries (2 files):
- poscars_paper_MgO.txt
- __MACOSX/._poscars_paper_MgO.txt
