# Supplementary material for: Metal–Support Interactions in Heterogeneous Catalysis: DFT Calculations on the Interaction of Copper Nanoparticles with Magnesium Oxide
Source: ACS Omega. 2023 Mar 7;8(11):10591–9. doi: 10.1021/acsomega.3c00502 (PMC10034847; doi:10.1021/acsomega.3c00502)
Supplement: Supplementary file 1 — ao3c00502_si_001.zip [file ao3c00502_si_001.zip › poscars_paper_MgO.txt]

Metal cluster Cu55 on MgO on its (100) facet optimized structure
E_tot = -618.84687236  eV
Mg  O Cu 
 1.0000000000000000
    18.0857408530864419    0.0000000000000000    0.0000000000000000
     0.0000000000000000   18.0857408530864419    0.0000000000000000
     0.0000000000000000    0.0000000000000000   30.3953654232007224
  72  72  55
Selective dynamics
Cartesian
  0.0000000000000000  0.0000000000000000  8.9999999999999503   F   F   F
  1.5071450710905796  1.5071450710905796 11.1314250000000676   F   F   F
  0.0000000000000000  3.0142901421810309  8.9999999999999503   F   F   F
  1.5071450710905796  4.5214352132716105 11.1314250000000676   F   F   F
  0.0000000000000000  6.0285802843621905  8.9999999999999503   F   F   F
  1.5071450710905796  7.5357253554526409 11.1314250000000676   F   F   F
  0.0000000000000000  9.0428704265432209  8.9999999999999503   F   F   F
  1.5071450710905796 10.5500154976338010 11.1314250000000676   F   F   F
  0.0000000000000000 12.0571605687242513  8.9999999999999503   F   F   F
  1.5071450710905796 13.5643056398148314 11.1314250000000676   F   F   F
  0.0000000000000000 15.0714507109054114  8.9999999999999503   F   F   F
  1.5071450710905796 16.5785957819958618 11.1314250000000676   F   F   F
  3.0142901421810309  0.0000000000000000  8.9999999999999503   F   F   F
  4.5214352132716105  1.5071450710905796 11.1314250000000676   F   F   F
  3.0142901421810309  3.0142901421810309  8.9999999999999503   F   F   F
  4.5214352132716105  4.5214352132716105 11.1314250000000676   F   F   F
  3.0142901421810309  6.0285802843621905  8.9999999999999503   F   F   F
  4.5214352132716105  7.5357253554526409 11.1314250000000676   F   F   F
  3.0142901421810309  9.0428704265432209  8.9999999999999503   F   F   F
  4.5214352132716105 10.5500154976338010 11.1314250000000676   F   F   F
  3.0142901421810309 12.0571605687242513  8.9999999999999503   F   F   F
  4.5214352132716105 13.5643056398148314 11.1314250000000676   F   F   F
  3.0142901421810309 15.0714507109054114  8.9999999999999503   F   F   F
  4.5214352132716105 16.5785957819958618 11.1314250000000676   F   F   F
  6.0285802843621905  0.0000000000000000  8.9999999999999503   F   F   F
  7.5357253554526409  1.5071450710905796 11.1314250000000676   F   F   F
  6.0285802843621905  3.0142901421810309  8.9999999999999503   F   F   F
  7.5357253554526409  4.5214352132716105 11.1314250000000676   F   F   F
  6.0285802843621905  6.0285802843621905  8.9999999999999503   F   F   F
  7.5357253554526409  7.5357253554526409 11.1314250000000676   F   F   F
  6.0285802843621905  9.0428704265432209  8.9999999999999503   F   F   F
  7.5357253554526409 10.5500154976338010 11.1314250000000676   F   F   F
  6.0285802843621905 12.0571605687242513  8.9999999999999503   F   F   F
  7.5357253554526409 13.5643056398148314 11.1314250000000676   F   F   F
  6.0285802843621905 15.0714507109054114  8.9999999999999503   F   F   F
  7.5357253554526409 16.5785957819958618 11.1314250000000676   F   F   F
  9.0428704265432209  0.0000000000000000  8.9999999999999503   F   F   F
 10.5500154976338010  1.5071450710905796 11.1314250000000676   F   F   F
  9.0428704265432209  3.0142901421810309  8.9999999999999503   F   F   F
 10.5500154976338010  4.5214352132716105 11.1314250000000676   F   F   F
  9.0428704265432209  6.0285802843621905  8.9999999999999503   F   F   F
 10.5500154976338010  7.5357253554526409 11.1314250000000676   F   F   F
  9.0428704265432209  9.0428704265432209  8.9999999999999503   F   F   F
 10.5500154976338010 10.5500154976338010 11.1314250000000676   F   F   F
  9.0428704265432209 12.0571605687242513  8.9999999999999503   F   F   F
 10.5500154976338010 13.5643056398148314 11.1314250000000676   F   F   F
  9.0428704265432209 15.0714507109054114  8.9999999999999503   F   F   F
 10.5500154976338010 16.5785957819958618 11.1314250000000676   F   F   F
 12.0571605687242513  0.0000000000000000  8.9999999999999503   F   F   F
 13.5643056398148314  1.5071450710905796 11.1314250000000676   F   F   F
 12.0571605687242513  3.0142901421810309  8.9999999999999503   F   F   F
 13.5643056398148314  4.5214352132716105 11.1314250000000676   F   F   F
 12.0571605687242513  6.0285802843621905  8.9999999999999503   F   F   F
 13.5643056398148314  7.5357253554526409 11.1314250000000676   F   F   F
 12.0571605687242513  9.0428704265432209  8.9999999999999503   F   F   F
 13.5643056398148314 10.5500154976338010 11.1314250000000676   F   F   F
 12.0571605687242513 12.0571605687242513  8.9999999999999503   F   F   F
 13.5643056398148314 13.5643056398148314 11.1314250000000676   F   F   F
 12.0571605687242513 15.0714507109054114  8.9999999999999503   F   F   F
 13.5643056398148314 16.5785957819958618 11.1314250000000676   F   F   F
 15.0714507109054114  0.0000000000000000  8.9999999999999503   F   F   F
 16.5785957819958618  1.5071450710905796 11.1314250000000676   F   F   F
 15.0714507109054114  3.0142901421810309  8.9999999999999503   F   F   F
 16.5785957819958618  4.5214352132716105 11.1314250000000676   F   F   F
 15.0714507109054114  6.0285802843621905  8.9999999999999503   F   F   F
 16.5785957819958618  7.5357253554526409 11.1314250000000676   F   F   F
 15.0714507109054114  9.0428704265432209  8.9999999999999503   F   F   F
 16.5785957819958618 10.5500154976338010 11.1314250000000676   F   F   F
 15.0714507109054114 12.0571605687242513  8.9999999999999503   F   F   F
 16.5785957819958618 13.5643056398148314 11.1314250000000676   F   F   F
 15.0714507109054114 15.0714507109054114  8.9999999999999503   F   F   F
 16.5785957819958618 16.5785957819958618 11.1314250000000676   F   F   F
  1.5071450710905796  1.5071450710905796  8.9999999999999503   F   F   F
  0.0000000000000000  0.0000000000000000 11.1314250000000676   F   F   F
  1.5071450710905796  4.5214352132716105  8.9999999999999503   F   F   F
  0.0000000000000000  3.0142901421810309 11.1314250000000676   F   F   F
  1.5071450710905796  7.5357253554526409  8.9999999999999503   F   F   F
  0.0000000000000000  6.0285802843621905 11.1314250000000676   F   F   F
  1.5071450710905796 10.5500154976338010  8.9999999999999503   F   F   F
  0.0000000000000000  9.0428704265432209 11.1314250000000676   F   F   F
  1.5071450710905796 13.5643056398148314  8.9999999999999503   F   F   F
  0.0000000000000000 12.0571605687242513 11.1314250000000676   F   F   F
  1.5071450710905796 16.5785957819958618  8.9999999999999503   F   F   F
  0.0000000000000000 15.0714507109054114 11.1314250000000676   F   F   F
  4.5214352132716105  1.5071450710905796  8.9999999999999503   F   F   F
  3.0142901421810309  0.0000000000000000 11.1314250000000676   F   F   F
  4.5214352132716105  4.5214352132716105  8.9999999999999503   F   F   F
  3.0142901421810309  3.0142901421810309 11.1314250000000676   F   F   F
  4.5214352132716105  7.5357253554526409  8.9999999999999503   F   F   F
  3.0142901421810309  6.0285802843621905 11.1314250000000676   F   F   F
  4.5214352132716105 10.5500154976338010  8.9999999999999503   F   F   F
  3.0142901421810309  9.0428704265432209 11.1314250000000676   F   F   F
  4.5214352132716105 13.5643056398148314  8.9999999999999503   F   F   F
  3.0142901421810309 12.0571605687242513 11.1314250000000676   F   F   F
  4.5214352132716105 16.5785957819958618  8.9999999999999503   F   F   F
  3.0142901421810309 15.0714507109054114 11.1314250000000676   F   F   F
  7.5357253554526409  1.5071450710905796  8.9999999999999503   F   F   F
  6.0285802843621905  0.0000000000000000 11.1314250000000676   F   F   F
  7.5357253554526409  4.5214352132716105  8.9999999999999503   F   F   F
  6.0285802843621905  3.0142901421810309 11.1314250000000676   F   F   F
  7.5357253554526409  7.5357253554526409  8.9999999999999503   F   F   F
  6.0285802843621905  6.0285802843621905 11.1314250000000676   F   F   F
  7.5357253554526409 10.5500154976338010  8.9999999999999503   F   F   F
  6.0285802843621905  9.0428704265432209 11.1314250000000676   F   F   F
  7.5357253554526409 13.5643056398148314  8.9999999999999503   F   F   F
  6.0285802843621905 12.0571605687242513 11.1314250000000676   F   F   F
  7.5357253554526409 16.5785957819958618  8.9999999999999503   F   F   F
  6.0285802843621905 15.0714507109054114 11.1314250000000676   F   F   F
 10.5500154976338010  1.5071450710905796  8.9999999999999503   F   F   F
  9.0428704265432209  0.0000000000000000 11.1314250000000676   F   F   F
 10.5500154976338010  4.5214352132716105  8.9999999999999503   F   F   F
  9.0428704265432209  3.0142901421810309 11.1314250000000676   F   F   F
 10.5500154976338010  7.5357253554526409  8.9999999999999503   F   F   F
  9.0428704265432209  6.0285802843621905 11.1314250000000676   F   F   F
 10.5500154976338010 10.5500154976338010  8.9999999999999503   F   F   F
  9.0428704265432209  9.0428704265432209 11.1314250000000676   F   F   F
 10.5500154976338010 13.5643056398148314  8.9999999999999503   F   F   F
  9.0428704265432209 12.0571605687242513 11.1314250000000676   F   F   F
 10.5500154976338010 16.5785957819958618  8.9999999999999503   F   F   F
  9.0428704265432209 15.0714507109054114 11.1314250000000676   F   F   F
 13.5643056398148314  1.5071450710905796  8.9999999999999503   F   F   F
 12.0571605687242513  0.0000000000000000 11.1314250000000676   F   F   F
 13.5643056398148314  4.5214352132716105  8.9999999999999503   F   F   F
 12.0571605687242513  3.0142901421810309 11.1314250000000676   F   F   F
 13.5643056398148314  7.5357253554526409  8.9999999999999503   F   F   F
 12.0571605687242513  6.0285802843621905 11.1314250000000676   F   F   F
 13.5643056398148314 10.5500154976338010  8.9999999999999503   F   F   F
 12.0571605687242513  9.0428704265432209 11.1314250000000676   F   F   F
 13.5643056398148314 13.5643056398148314  8.9999999999999503   F   F   F
 12.0571605687242513 12.0571605687242513 11.1314250000000676   F   F   F
 13.5643056398148314 16.5785957819958618  8.9999999999999503   F   F   F
 12.0571605687242513 15.0714507109054114 11.1314250000000676   F   F   F
 16.5785957819958618  1.5071450710905796  8.9999999999999503   F   F   F
 15.0714507109054114  0.0000000000000000 11.1314250000000676   F   F   F
 16.5785957819958618  4.5214352132716105  8.9999999999999503   F   F   F
 15.0714507109054114  3.0142901421810309 11.1314250000000676   F   F   F
 16.5785957819958618  7.5357253554526409  8.9999999999999503   F   F   F
 15.0714507109054114  6.0285802843621905 11.1314250000000676   F   F   F
 16.5785957819958618 10.5500154976338010  8.9999999999999503   F   F   F
 15.0714507109054114  9.0428704265432209 11.1314250000000676   F   F   F
 16.5785957819958618 13.5643056398148314  8.9999999999999503   F   F   F
 15.0714507109054114 12.0571605687242513 11.1314250000000676   F   F   F
 16.5785957819958618 16.5785957819958618  8.9999999999999503   F   F   F
 15.0714507109054114 15.0714507109054114 11.1314250000000676   F   F   F
  9.0428861418788333  8.7990776576818028 16.9017231438282742   T   T   T
 11.6137715051935810  8.8380142722955632 16.9290354329280817   T   T   T
 10.3729581073963253  7.5963257635543195 15.0132653511130343   T   T   T
 10.3373210770889017  7.3966820868387790 18.6403028138714397   T   T   T
  9.0428788562766638  6.2087603334423402 16.7643016949452317   T   T   T
 10.3469054281037725 10.2171409454208657 15.1167262036454879   T   T   T
 10.3230394988415863  9.9676550972417974 18.8441489084540166   T   T   T
  7.7128205827735385  7.5962923013993473 15.0133325818465835   T   T   T
  7.7484257966870986  7.3967098772991688 18.6403465649537914   T   T   T
  9.0428807057059455 11.3497958063044493 17.0841102516016825   T   T   T
  7.7388347383741927 10.2171620217803198 15.1167549945563380   T   T   T
  7.7627194039633745  9.9676295851005996 18.8442045474325184   T   T   T
  6.4719636616065745  8.8380131674943474 16.9290815049729773   T   T   T
 14.0537995799601809  8.9056513070692329 16.9749712230315666   T   T   T
 12.9338461204197284  7.6782372167871902 15.1220796087993374   T   T   T
 12.8780367057306968  7.4634983348671451 18.6295332039455985   T   T   T
 11.6657012412505221  6.2252593485044105 16.7708270328979481   T   T   T
 12.8744286079875980 10.2530754392362091 15.2280376528000367   T   T   T
 12.8488529272262788 10.0010488910035242 18.8417075502637559   T   T   T
 11.5982641185831881 11.3962981143644697 17.0964094220741352   T   T   T
 11.7007859460103827  6.3697453040812357 13.3686168609970544   T   T   T
 10.3488608731241207  5.0101087207700274 14.9820346501824577   T   T   T
 11.6942280897600206  8.9971088785901774 13.3401790881387043   T   T   T
  9.0428571217275220  6.3369194937581641 13.2794275759680627   T   T   T
  9.0428651283822656  8.9846219985288176 13.3076613738600376   T   T   T
 11.5676264801836783  6.0754416027740339 20.2501195418128681   T   T   T
 10.3300339611291960  4.8533969590830672 18.4649883810564930   T   T   T
 11.5792009077057347  8.5590300625232061 20.5396499469147358   T   T   T
  9.0428959077612845  6.0205816416950526 20.3340342336494828   T   T   T
  9.0428974875761128  8.5495078608800554 20.5530967516318661   T   T   T
  9.0428808489930876  3.7380241953077924 16.6664364143467729   T   T   T
  7.7368710333191819  5.0101175372134277 14.9820993600015626   T   T   T
  7.7557820799292179  4.8533751887645398 18.4650000358306734   T   T   T
  6.4200478716586726  6.2252716605097174 16.7709299910289040   T   T   T
 11.6186951917515469 11.5931811667865361 13.5138081599141859   T   T   T
 10.3163841345494145 12.7336709209891019 15.3519831517514227   T   T   T
  9.0428577881257173 11.6338616351557143 13.4255478521596903   T   T   T
 11.5278467883604598 11.0556235672192642 20.6678651186323350   T   T   T
 10.3183977233434589 12.4907609643610797 18.9946981765452882   T   T   T
  9.0429031696865678 11.0952403008762097 20.7176729626396927   T   T   T
  6.3849638107409579  6.3697582935741126 13.3686700959343945   T   T   T
  6.3915154333005164  8.9971039338055121 13.3401392320595615   T   T   T
  5.1519309507816899  7.6782136531669609 15.1221330958343856   T   T   T
  6.5181607582419447  6.0754278517620133 20.2501521125606878   T   T   T
  6.5065958027764106  8.5590224264010679 20.5397779522925141   T   T   T
  5.2076881007170890  7.4635750045832516 18.6295705162911212   T   T   T
  9.0428827444164099 13.7585000483991724 17.2568610931975748   T   T   T
  7.7693407111639177 12.7336572059853612 15.3520171009739634   T   T   T
  7.7674160478796619 12.4907724863469767 18.9947508958406921   T   T   T
  6.4874857778893560 11.3962932940063713 17.0964628346947123   T   T   T
  6.4670583059673774 11.5931754136472236 13.5138643540473566   T   T   T
  5.2113234502221486 10.2531086786411478 15.2281283442505124   T   T   T
  6.5579314220831861 11.0556232209855168 20.6678960424670599   T   T   T
  5.2368786041261490 10.0010037177806588 18.8416777304704297   T   T   T
  4.0320029503757731  8.9056302316904166 16.9750514580770044   T   T   T


Metal cluster Cu55 on MgO on its (111) facet optimized structure
E_tot = -616.95215684 eV
Mg  O Cu 
 1.0000000000000000
    18.0857408530864419    0.0000000000000000    0.0000000000000000
     0.0000000000000000   18.0857408530864419    0.0000000000000000
     0.0000000000000000    0.0000000000000000   31.3796561954552331
  72  72  55
Selective dynamics
Cartesian
  0.0000000000000000  0.0000000000000000  9.0000000000000782   F   F   F
  1.5071450710905796  1.5071450710905796 11.1314250000000108   F   F   F
  0.0000000000000000  3.0142901421810309  9.0000000000000782   F   F   F
  1.5071450710905796  4.5214352132716105 11.1314250000000108   F   F   F
  0.0000000000000000  6.0285802843621905  9.0000000000000782   F   F   F
  1.5071450710905796  7.5357253554526409 11.1314250000000108   F   F   F
  0.0000000000000000  9.0428704265432209  9.0000000000000782   F   F   F
  1.5071450710905796 10.5500154976338010 11.1314250000000108   F   F   F
  0.0000000000000000 12.0571605687242513  9.0000000000000782   F   F   F
  1.5071450710905796 13.5643056398148314 11.1314250000000108   F   F   F
  0.0000000000000000 15.0714507109054114  9.0000000000000782   F   F   F
  1.5071450710905796 16.5785957819958618 11.1314250000000108   F   F   F
  3.0142901421810309  0.0000000000000000  9.0000000000000782   F   F   F
  4.5214352132716105  1.5071450710905796 11.1314250000000108   F   F   F
  3.0142901421810309  3.0142901421810309  9.0000000000000782   F   F   F
  4.5214352132716105  4.5214352132716105 11.1314250000000108   F   F   F
  3.0142901421810309  6.0285802843621905  9.0000000000000782   F   F   F
  4.5214352132716105  7.5357253554526409 11.1314250000000108   F   F   F
  3.0142901421810309  9.0428704265432209  9.0000000000000782   F   F   F
  4.5214352132716105 10.5500154976338010 11.1314250000000108   F   F   F
  3.0142901421810309 12.0571605687242513  9.0000000000000782   F   F   F
  4.5214352132716105 13.5643056398148314 11.1314250000000108   F   F   F
  3.0142901421810309 15.0714507109054114  9.0000000000000782   F   F   F
  4.5214352132716105 16.5785957819958618 11.1314250000000108   F   F   F
  6.0285802843621905  0.0000000000000000  9.0000000000000782   F   F   F
  7.5357253554526409  1.5071450710905796 11.1314250000000108   F   F   F
  6.0285802843621905  3.0142901421810309  9.0000000000000782   F   F   F
  7.5357253554526409  4.5214352132716105 11.1314250000000108   F   F   F
  6.0285802843621905  6.0285802843621905  9.0000000000000782   F   F   F
  7.5357253554526409  7.5357253554526409 11.1314250000000108   F   F   F
  6.0285802843621905  9.0428704265432209  9.0000000000000782   F   F   F
  7.5357253554526409 10.5500154976338010 11.1314250000000108   F   F   F
  6.0285802843621905 12.0571605687242513  9.0000000000000782   F   F   F
  7.5357253554526409 13.5643056398148314 11.1314250000000108   F   F   F
  6.0285802843621905 15.0714507109054114  9.0000000000000782   F   F   F
  7.5357253554526409 16.5785957819958618 11.1314250000000108   F   F   F
  9.0428704265432209  0.0000000000000000  9.0000000000000782   F   F   F
 10.5500154976338010  1.5071450710905796 11.1314250000000108   F   F   F
  9.0428704265432209  3.0142901421810309  9.0000000000000782   F   F   F
 10.5500154976338010  4.5214352132716105 11.1314250000000108   F   F   F
  9.0428704265432209  6.0285802843621905  9.0000000000000782   F   F   F
 10.5500154976338010  7.5357253554526409 11.1314250000000108   F   F   F
  9.0428704265432209  9.0428704265432209  9.0000000000000782   F   F   F
 10.5500154976338010 10.5500154976338010 11.1314250000000108   F   F   F
  9.0428704265432209 12.0571605687242513  9.0000000000000782   F   F   F
 10.5500154976338010 13.5643056398148314 11.1314250000000108   F   F   F
  9.0428704265432209 15.0714507109054114  9.0000000000000782   F   F   F
 10.5500154976338010 16.5785957819958618 11.1314250000000108   F   F   F
 12.0571605687242513  0.0000000000000000  9.0000000000000782   F   F   F
 13.5643056398148314  1.5071450710905796 11.1314250000000108   F   F   F
 12.0571605687242513  3.0142901421810309  9.0000000000000782   F   F   F
 13.5643056398148314  4.5214352132716105 11.1314250000000108   F   F   F
 12.0571605687242513  6.0285802843621905  9.0000000000000782   F   F   F
 13.5643056398148314  7.5357253554526409 11.1314250000000108   F   F   F
 12.0571605687242513  9.0428704265432209  9.0000000000000782   F   F   F
 13.5643056398148314 10.5500154976338010 11.1314250000000108   F   F   F
 12.0571605687242513 12.0571605687242513  9.0000000000000782   F   F   F
 13.5643056398148314 13.5643056398148314 11.1314250000000108   F   F   F
 12.0571605687242513 15.0714507109054114  9.0000000000000782   F   F   F
 13.5643056398148314 16.5785957819958618 11.1314250000000108   F   F   F
 15.0714507109054114  0.0000000000000000  9.0000000000000782   F   F   F
 16.5785957819958618  1.5071450710905796 11.1314250000000108   F   F   F
 15.0714507109054114  3.0142901421810309  9.0000000000000782   F   F   F
 16.5785957819958618  4.5214352132716105 11.1314250000000108   F   F   F
 15.0714507109054114  6.0285802843621905  9.0000000000000782   F   F   F
 16.5785957819958618  7.5357253554526409 11.1314250000000108   F   F   F
 15.0714507109054114  9.0428704265432209  9.0000000000000782   F   F   F
 16.5785957819958618 10.5500154976338010 11.1314250000000108   F   F   F
 15.0714507109054114 12.0571605687242513  9.0000000000000782   F   F   F
 16.5785957819958618 13.5643056398148314 11.1314250000000108   F   F   F
 15.0714507109054114 15.0714507109054114  9.0000000000000782   F   F   F
 16.5785957819958618 16.5785957819958618 11.1314250000000108   F   F   F
  1.5071450710905796  1.5071450710905796  9.0000000000000782   F   F   F
  0.0000000000000000  0.0000000000000000 11.1314250000000108   F   F   F
  1.5071450710905796  4.5214352132716105  9.0000000000000782   F   F   F
  0.0000000000000000  3.0142901421810309 11.1314250000000108   F   F   F
  1.5071450710905796  7.5357253554526409  9.0000000000000782   F   F   F
  0.0000000000000000  6.0285802843621905 11.1314250000000108   F   F   F
  1.5071450710905796 10.5500154976338010  9.0000000000000782   F   F   F
  0.0000000000000000  9.0428704265432209 11.1314250000000108   F   F   F
  1.5071450710905796 13.5643056398148314  9.0000000000000782   F   F   F
  0.0000000000000000 12.0571605687242513 11.1314250000000108   F   F   F
  1.5071450710905796 16.5785957819958618  9.0000000000000782   F   F   F
  0.0000000000000000 15.0714507109054114 11.1314250000000108   F   F   F
  4.5214352132716105  1.5071450710905796  9.0000000000000782   F   F   F
  3.0142901421810309  0.0000000000000000 11.1314250000000108   F   F   F
  4.5214352132716105  4.5214352132716105  9.0000000000000782   F   F   F
  3.0142901421810309  3.0142901421810309 11.1314250000000108   F   F   F
  4.5214352132716105  7.5357253554526409  9.0000000000000782   F   F   F
  3.0142901421810309  6.0285802843621905 11.1314250000000108   F   F   F
  4.5214352132716105 10.5500154976338010  9.0000000000000782   F   F   F
  3.0142901421810309  9.0428704265432209 11.1314250000000108   F   F   F
  4.5214352132716105 13.5643056398148314  9.0000000000000782   F   F   F
  3.0142901421810309 12.0571605687242513 11.1314250000000108   F   F   F
  4.5214352132716105 16.5785957819958618  9.0000000000000782   F   F   F
  3.0142901421810309 15.0714507109054114 11.1314250000000108   F   F   F
  7.5357253554526409  1.5071450710905796  9.0000000000000782   F   F   F
  6.0285802843621905  0.0000000000000000 11.1314250000000108   F   F   F
  7.5357253554526409  4.5214352132716105  9.0000000000000782   F   F   F
  6.0285802843621905  3.0142901421810309 11.1314250000000108   F   F   F
  7.5357253554526409  7.5357253554526409  9.0000000000000782   F   F   F
  6.0285802843621905  6.0285802843621905 11.1314250000000108   F   F   F
  7.5357253554526409 10.5500154976338010  9.0000000000000782   F   F   F
  6.0285802843621905  9.0428704265432209 11.1314250000000108   F   F   F
  7.5357253554526409 13.5643056398148314  9.0000000000000782   F   F   F
  6.0285802843621905 12.0571605687242513 11.1314250000000108   F   F   F
  7.5357253554526409 16.5785957819958618  9.0000000000000782   F   F   F
  6.0285802843621905 15.0714507109054114 11.1314250000000108   F   F   F
 10.5500154976338010  1.5071450710905796  9.0000000000000782   F   F   F
  9.0428704265432209  0.0000000000000000 11.1314250000000108   F   F   F
 10.5500154976338010  4.5214352132716105  9.0000000000000782   F   F   F
  9.0428704265432209  3.0142901421810309 11.1314250000000108   F   F   F
 10.5500154976338010  7.5357253554526409  9.0000000000000782   F   F   F
  9.0428704265432209  6.0285802843621905 11.1314250000000108   F   F   F
 10.5500154976338010 10.5500154976338010  9.0000000000000782   F   F   F
  9.0428704265432209  9.0428704265432209 11.1314250000000108   F   F   F
 10.5500154976338010 13.5643056398148314  9.0000000000000782   F   F   F
  9.0428704265432209 12.0571605687242513 11.1314250000000108   F   F   F
 10.5500154976338010 16.5785957819958618  9.0000000000000782   F   F   F
  9.0428704265432209 15.0714507109054114 11.1314250000000108   F   F   F
 13.5643056398148314  1.5071450710905796  9.0000000000000782   F   F   F
 12.0571605687242513  0.0000000000000000 11.1314250000000108   F   F   F
 13.5643056398148314  4.5214352132716105  9.0000000000000782   F   F   F
 12.0571605687242513  3.0142901421810309 11.1314250000000108   F   F   F
 13.5643056398148314  7.5357253554526409  9.0000000000000782   F   F   F
 12.0571605687242513  6.0285802843621905 11.1314250000000108   F   F   F
 13.5643056398148314 10.5500154976338010  9.0000000000000782   F   F   F
 12.0571605687242513  9.0428704265432209 11.1314250000000108   F   F   F
 13.5643056398148314 13.5643056398148314  9.0000000000000782   F   F   F
 12.0571605687242513 12.0571605687242513 11.1314250000000108   F   F   F
 13.5643056398148314 16.5785957819958618  9.0000000000000782   F   F   F
 12.0571605687242513 15.0714507109054114 11.1314250000000108   F   F   F
 16.5785957819958618  1.5071450710905796  9.0000000000000782   F   F   F
 15.0714507109054114  0.0000000000000000 11.1314250000000108   F   F   F
 16.5785957819958618  4.5214352132716105  9.0000000000000782   F   F   F
 15.0714507109054114  3.0142901421810309 11.1314250000000108   F   F   F
 16.5785957819958618  7.5357253554526409  9.0000000000000782   F   F   F
 15.0714507109054114  6.0285802843621905 11.1314250000000108   F   F   F
 16.5785957819958618 10.5500154976338010  9.0000000000000782   F   F   F
 15.0714507109054114  9.0428704265432209 11.1314250000000108   F   F   F
 16.5785957819958618 13.5643056398148314  9.0000000000000782   F   F   F
 15.0714507109054114 12.0571605687242513 11.1314250000000108   F   F   F
 16.5785957819958618 16.5785957819958618  9.0000000000000782   F   F   F
 15.0714507109054114 15.0714507109054114 11.1314250000000108   F   F   F
  9.0429615570198099 10.4680836810352531 17.4380780829698416   T   T   T
 10.3343259560256762  8.2415086478906581 17.6260060602247215   T   T   T
  7.7510707074603520  8.2415903652490101 17.6261813296334822   T   T   T
 10.3330226279986555  9.8757050636066381 19.6087286866430155   T   T   T
  7.7534101615676381  9.8760466997445242 19.6087806902044264   T   T   T
  9.0425611924288685  8.7825005539848551 15.4777835472485918   T   T   T
 11.6110285885343654 10.4726564102336770 17.4604153647856322   T   T   T
  6.4748084767557001 10.4727006817633370 17.4604806648204587   T   T   T
  9.0442506378459537 12.1021082513703604 19.4438839355523712   T   T   T
 10.3481077558865042 11.0688698160062238 15.2563415632063766   T   T   T
  7.7375123265099663 11.0689684861022943 15.2563849178919053   T   T   T
 10.3310322274561344 12.6958449571823007 17.2981371390885386   T   T   T
  7.7554324559741623 12.6957892493050384 17.2984567312915765   T   T   T
 11.5353508459282121  6.1531397386660336 17.7910562434958628   T   T   T
  9.0424998247598491  6.0673115354902487 17.7183551066316376   T   T   T
 11.5825948900374023  7.6793294008580872 19.7766018108987218   T   T   T
  9.0428127317585627  7.6227132049412862 19.7544506216056277   T   T   T
 10.3667414237329236  6.6399348183028204 15.6303272121601271   T   T   T
 12.8776272982405668  8.2456533732751023 17.6757960146664246   T   T   T
 11.6836228566675810  8.8053813565052064 15.5378553087021842   T   T   T
  6.5497629002194175  6.1534215806548165 17.7915199424356807   T   T   T
  6.5031394017686592  7.6798206221310910 19.7769273241989438   T   T   T
  7.7183429137705346  6.6398423839606009 15.6304547227284321   T   T   T
  5.2078865150841640  8.2458333977858924 17.6762244616158419   T   T   T
  6.4016912727035393  8.8053591786187635 15.5381060443418448   T   T   T
 11.5612713467632613  9.3251850403855183 21.6267756801881141   T   T   T
  9.0431535524037550  9.2819031943965395 21.6891805577041694   T   T   T
 12.8804068374839868  9.9016527371569865 19.5878599409475846   T   T   T
 10.3211914639145110 11.4967721990094631 21.5358076681131507   T   T   T
 11.6298344029915111 12.1148282833813301 19.4393325068168892   T   T   T
  6.5250662741614249  9.3263254782886236 21.6267164797843741   T   T   T
  5.2056164449156572  9.9025083329258017 19.5878881454103251   T   T   T
  7.7674839119663526 11.4978989729485637 21.5354838432732407   T   T   T
  6.4580045356247577 12.1147988233514816 19.4394063413173441   T   T   T
  9.0424487819453443  7.1452152404731013 13.5880790156006199   T   T   T
 10.4076634991889154  9.3160062462873316 13.4992433427819876   T   T   T
  7.6772311938849835  9.3160693244173540 13.4994444113244629   T   T   T
 14.0252004577296780 10.4362668597320329 17.4217379750293198   T   T   T
 12.8607287169095397 11.0464140580881711 15.3051682227422408   T   T   T
 12.8736967731993204 12.6568204598407323 17.2784738750760702   T   T   T
  4.0605149435571475 10.4363006729903951 17.4215453753117657   T   T   T
  5.2249838074465256 11.0465383792917908 15.3051593376366970   T   T   T
  5.2123640762538290 12.6566612005972789 17.2788492454354881   T   T   T
  9.0464051600186011 13.6331598305633221 21.3138954602051243   T   T   T
 10.3212142069067827 14.2960599933942643 19.2789986383151302   T   T   T
  7.7667380174763725 14.2953098671055567 19.2800820802634618   T   T   T
 11.6489498632581796 11.7316655418421618 13.2548529747387196   T   T   T
  9.0427395960603150 11.6907369415543325 13.2311729267840352   T   T   T
 11.5792556710544527 13.2866103933133175 15.1819097045015532   T   T   T
  9.0428773079907483 13.3007355729319308 15.1641899640585205   T   T   T
  6.4366718506865368 11.7320581944515325 13.2548610425889617   T   T   T
  6.5065607729570640 13.2866834531888838 15.1823120305746091   T   T   T
 11.5545508784607343 14.7865091972667564 17.1670307577094654   T   T   T
  9.0431700372071795 14.8860824726353336 17.1515590068710146   T   T   T
  6.5318267959804626 14.7861779885149449 17.1679624037820879   T   T   T


Metal cluster Cu75 on MgO on its (100) facet optimized structure
E_tot = -624.68954481 eV
Mg  O Cu 
 1.0000000000000000
    18.0857408530864419    0.0000000000000000    0.0000000000000000
     0.0000000000000000   18.0857408530864419    0.0000000000000000
     0.0000000000000000    0.0000000000000000   32.2284153881762805
  72  72  75
Selective dynamics
Cartesian
  0.0000000000000000  0.0000000000000000  8.9999999999999556   F   F   F
  1.5071450710905796  1.5071450710905796 11.1314249999999415   F   F   F
  0.0000000000000000  3.0142901421810309  8.9999999999999556   F   F   F
  1.5071450710905796  4.5214352132716105 11.1314249999999415   F   F   F
  0.0000000000000000  6.0285802843621905  8.9999999999999556   F   F   F
  1.5071450710905796  7.5357253554526409 11.1314249999999415   F   F   F
  0.0000000000000000  9.0428704265432209  8.9999999999999556   F   F   F
  1.5071450710905796 10.5500154976338010 11.1314249999999415   F   F   F
  0.0000000000000000 12.0571605687242513  8.9999999999999556   F   F   F
  1.5071450710905796 13.5643056398148314 11.1314249999999415   F   F   F
  0.0000000000000000 15.0714507109054114  8.9999999999999556   F   F   F
  1.5071450710905796 16.5785957819958618 11.1314249999999415   F   F   F
  3.0142901421810309  0.0000000000000000  8.9999999999999556   F   F   F
  4.5214352132716105  1.5071450710905796 11.1314249999999415   F   F   F
  3.0142901421810309  3.0142901421810309  8.9999999999999556   F   F   F
  4.5214352132716105  4.5214352132716105 11.1314249999999415   F   F   F
  3.0142901421810309  6.0285802843621905  8.9999999999999556   F   F   F
  4.5214352132716105  7.5357253554526409 11.1314249999999415   F   F   F
  3.0142901421810309  9.0428704265432209  8.9999999999999556   F   F   F
  4.5214352132716105 10.5500154976338010 11.1314249999999415   F   F   F
  3.0142901421810309 12.0571605687242513  8.9999999999999556   F   F   F
  4.5214352132716105 13.5643056398148314 11.1314249999999415   F   F   F
  3.0142901421810309 15.0714507109054114  8.9999999999999556   F   F   F
  4.5214352132716105 16.5785957819958618 11.1314249999999415   F   F   F
  6.0285802843621905  0.0000000000000000  8.9999999999999556   F   F   F
  7.5357253554526409  1.5071450710905796 11.1314249999999415   F   F   F
  6.0285802843621905  3.0142901421810309  8.9999999999999556   F   F   F
  7.5357253554526409  4.5214352132716105 11.1314249999999415   F   F   F
  6.0285802843621905  6.0285802843621905  8.9999999999999556   F   F   F
  7.5357253554526409  7.5357253554526409 11.1314249999999415   F   F   F
  6.0285802843621905  9.0428704265432209  8.9999999999999556   F   F   F
  7.5357253554526409 10.5500154976338010 11.1314249999999415   F   F   F
  6.0285802843621905 12.0571605687242513  8.9999999999999556   F   F   F
  7.5357253554526409 13.5643056398148314 11.1314249999999415   F   F   F
  6.0285802843621905 15.0714507109054114  8.9999999999999556   F   F   F
  7.5357253554526409 16.5785957819958618 11.1314249999999415   F   F   F
  9.0428704265432209  0.0000000000000000  8.9999999999999556   F   F   F
 10.5500154976338010  1.5071450710905796 11.1314249999999415   F   F   F
  9.0428704265432209  3.0142901421810309  8.9999999999999556   F   F   F
 10.5500154976338010  4.5214352132716105 11.1314249999999415   F   F   F
  9.0428704265432209  6.0285802843621905  8.9999999999999556   F   F   F
 10.5500154976338010  7.5357253554526409 11.1314249999999415   F   F   F
  9.0428704265432209  9.0428704265432209  8.9999999999999556   F   F   F
 10.5500154976338010 10.5500154976338010 11.1314249999999415   F   F   F
  9.0428704265432209 12.0571605687242513  8.9999999999999556   F   F   F
 10.5500154976338010 13.5643056398148314 11.1314249999999415   F   F   F
  9.0428704265432209 15.0714507109054114  8.9999999999999556   F   F   F
 10.5500154976338010 16.5785957819958618 11.1314249999999415   F   F   F
 12.0571605687242513  0.0000000000000000  8.9999999999999556   F   F   F
 13.5643056398148314  1.5071450710905796 11.1314249999999415   F   F   F
 12.0571605687242513  3.0142901421810309  8.9999999999999556   F   F   F
 13.5643056398148314  4.5214352132716105 11.1314249999999415   F   F   F
 12.0571605687242513  6.0285802843621905  8.9999999999999556   F   F   F
 13.5643056398148314  7.5357253554526409 11.1314249999999415   F   F   F
 12.0571605687242513  9.0428704265432209  8.9999999999999556   F   F   F
 13.5643056398148314 10.5500154976338010 11.1314249999999415   F   F   F
 12.0571605687242513 12.0571605687242513  8.9999999999999556   F   F   F
 13.5643056398148314 13.5643056398148314 11.1314249999999415   F   F   F
 12.0571605687242513 15.0714507109054114  8.9999999999999556   F   F   F
 13.5643056398148314 16.5785957819958618 11.1314249999999415   F   F   F
 15.0714507109054114  0.0000000000000000  8.9999999999999556   F   F   F
 16.5785957819958618  1.5071450710905796 11.1314249999999415   F   F   F
 15.0714507109054114  3.0142901421810309  8.9999999999999556   F   F   F
 16.5785957819958618  4.5214352132716105 11.1314249999999415   F   F   F
 15.0714507109054114  6.0285802843621905  8.9999999999999556   F   F   F
 16.5785957819958618  7.5357253554526409 11.1314249999999415   F   F   F
 15.0714507109054114  9.0428704265432209  8.9999999999999556   F   F   F
 16.5785957819958618 10.5500154976338010 11.1314249999999415   F   F   F
 15.0714507109054114 12.0571605687242513  8.9999999999999556   F   F   F
 16.5785957819958618 13.5643056398148314 11.1314249999999415   F   F   F
 15.0714507109054114 15.0714507109054114  8.9999999999999556   F   F   F
 16.5785957819958618 16.5785957819958618 11.1314249999999415   F   F   F
  1.5071450710905796  1.5071450710905796  8.9999999999999556   F   F   F
  0.0000000000000000  0.0000000000000000 11.1314249999999415   F   F   F
  1.5071450710905796  4.5214352132716105  8.9999999999999556   F   F   F
  0.0000000000000000  3.0142901421810309 11.1314249999999415   F   F   F
  1.5071450710905796  7.5357253554526409  8.9999999999999556   F   F   F
  0.0000000000000000  6.0285802843621905 11.1314249999999415   F   F   F
  1.5071450710905796 10.5500154976338010  8.9999999999999556   F   F   F
  0.0000000000000000  9.0428704265432209 11.1314249999999415   F   F   F
  1.5071450710905796 13.5643056398148314  8.9999999999999556   F   F   F
  0.0000000000000000 12.0571605687242513 11.1314249999999415   F   F   F
  1.5071450710905796 16.5785957819958618  8.9999999999999556   F   F   F
  0.0000000000000000 15.0714507109054114 11.1314249999999415   F   F   F
  4.5214352132716105  1.5071450710905796  8.9999999999999556   F   F   F
  3.0142901421810309  0.0000000000000000 11.1314249999999415   F   F   F
  4.5214352132716105  4.5214352132716105  8.9999999999999556   F   F   F
  3.0142901421810309  3.0142901421810309 11.1314249999999415   F   F   F
  4.5214352132716105  7.5357253554526409  8.9999999999999556   F   F   F
  3.0142901421810309  6.0285802843621905 11.1314249999999415   F   F   F
  4.5214352132716105 10.5500154976338010  8.9999999999999556   F   F   F
  3.0142901421810309  9.0428704265432209 11.1314249999999415   F   F   F
  4.5214352132716105 13.5643056398148314  8.9999999999999556   F   F   F
  3.0142901421810309 12.0571605687242513 11.1314249999999415   F   F   F
  4.5214352132716105 16.5785957819958618  8.9999999999999556   F   F   F
  3.0142901421810309 15.0714507109054114 11.1314249999999415   F   F   F
  7.5357253554526409  1.5071450710905796  8.9999999999999556   F   F   F
  6.0285802843621905  0.0000000000000000 11.1314249999999415   F   F   F
  7.5357253554526409  4.5214352132716105  8.9999999999999556   F   F   F
  6.0285802843621905  3.0142901421810309 11.1314249999999415   F   F   F
  7.5357253554526409  7.5357253554526409  8.9999999999999556   F   F   F
  6.0285802843621905  6.0285802843621905 11.1314249999999415   F   F   F
  7.5357253554526409 10.5500154976338010  8.9999999999999556   F   F   F
  6.0285802843621905  9.0428704265432209 11.1314249999999415   F   F   F
  7.5357253554526409 13.5643056398148314  8.9999999999999556   F   F   F
  6.0285802843621905 12.0571605687242513 11.1314249999999415   F   F   F
  7.5357253554526409 16.5785957819958618  8.9999999999999556   F   F   F
  6.0285802843621905 15.0714507109054114 11.1314249999999415   F   F   F
 10.5500154976338010  1.5071450710905796  8.9999999999999556   F   F   F
  9.0428704265432209  0.0000000000000000 11.1314249999999415   F   F   F
 10.5500154976338010  4.5214352132716105  8.9999999999999556   F   F   F
  9.0428704265432209  3.0142901421810309 11.1314249999999415   F   F   F
 10.5500154976338010  7.5357253554526409  8.9999999999999556   F   F   F
  9.0428704265432209  6.0285802843621905 11.1314249999999415   F   F   F
 10.5500154976338010 10.5500154976338010  8.9999999999999556   F   F   F
  9.0428704265432209  9.0428704265432209 11.1314249999999415   F   F   F
 10.5500154976338010 13.5643056398148314  8.9999999999999556   F   F   F
  9.0428704265432209 12.0571605687242513 11.1314249999999415   F   F   F
 10.5500154976338010 16.5785957819958618  8.9999999999999556   F   F   F
  9.0428704265432209 15.0714507109054114 11.1314249999999415   F   F   F
 13.5643056398148314  1.5071450710905796  8.9999999999999556   F   F   F
 12.0571605687242513  0.0000000000000000 11.1314249999999415   F   F   F
 13.5643056398148314  4.5214352132716105  8.9999999999999556   F   F   F
 12.0571605687242513  3.0142901421810309 11.1314249999999415   F   F   F
 13.5643056398148314  7.5357253554526409  8.9999999999999556   F   F   F
 12.0571605687242513  6.0285802843621905 11.1314249999999415   F   F   F
 13.5643056398148314 10.5500154976338010  8.9999999999999556   F   F   F
 12.0571605687242513  9.0428704265432209 11.1314249999999415   F   F   F
 13.5643056398148314 13.5643056398148314  8.9999999999999556   F   F   F
 12.0571605687242513 12.0571605687242513 11.1314249999999415   F   F   F
 13.5643056398148314 16.5785957819958618  8.9999999999999556   F   F   F
 12.0571605687242513 15.0714507109054114 11.1314249999999415   F   F   F
 16.5785957819958618  1.5071450710905796  8.9999999999999556   F   F   F
 15.0714507109054114  0.0000000000000000 11.1314249999999415   F   F   F
 16.5785957819958618  4.5214352132716105  8.9999999999999556   F   F   F
 15.0714507109054114  3.0142901421810309 11.1314249999999415   F   F   F
 16.5785957819958618  7.5357253554526409  8.9999999999999556   F   F   F
 15.0714507109054114  6.0285802843621905 11.1314249999999415   F   F   F
 16.5785957819958618 10.5500154976338010  8.9999999999999556   F   F   F
 15.0714507109054114  9.0428704265432209 11.1314249999999415   F   F   F
 16.5785957819958618 13.5643056398148314  8.9999999999999556   F   F   F
 15.0714507109054114 12.0571605687242513 11.1314249999999415   F   F   F
 16.5785957819958618 16.5785957819958618  8.9999999999999556   F   F   F
 15.0714507109054114 15.0714507109054114 11.1314249999999415   F   F   F
  9.0428703647840827  9.0617558903795175 16.8146640797495230   T   T   T
  9.0428703869911065 11.6223562943693484 16.8492133845080154   T   T   T
 10.3610530284966682 10.3718604495115780 15.0006518321949862   T   T   T
 10.3198093458281868 10.3395756808067976 18.6932599126036187   T   T   T
 11.6038424586942384  9.0613913623397853 16.8564949086131826   T   T   T
  7.7246877079410874 10.3718605877244965 15.0006518277517653   T   T   T
  7.7659314518059777 10.3395756564769687 18.6932598873883364   T   T   T
 10.3552468631914252  7.7417640931789977 15.0098299530872286   T   T   T
 10.3162928650791006  7.7849710816245565 18.7041006424814391   T   T   T
  6.4818982736474888  9.0613914196717325 16.8564950028466818   T   T   T
  7.7304938856110113  7.7417641768769672 15.0098298469816260   T   T   T
  7.7694478983370123  7.7849712307405134 18.7041005073342497   T   T   T
  9.0428704222623981  6.4932976913498983 16.8640216013293838   T   T   T
  9.0428702971372683 14.1521634308032755 16.8966721130105064   T   T   T
 10.3349154528940606 12.9977763570551232 15.0478126906280778   T   T   T
 10.2977630440375627 12.9113503870590289 18.7231629191701821   T   T   T
 11.5986415565863368 11.6144617158048362 16.8945921267227277   T   T   T
  7.7508252422458117 12.9977763896632403 15.0478127444088638   T   T   T
  7.7879775529223840 12.9113503637333515 18.7231629985830210   T   T   T
  6.4870991724895166 11.6144617657990388 16.8945922350106699   T   T   T
 11.7255795388051212 11.7314872980319418 13.3388801825779435   T   T   T
 12.9848159618782191 10.3541692403110943 15.0568013641329230   T   T   T
  9.0428702952764883 11.7383605728312705 13.3033164649170761   T   T   T
 11.7322821252726239  9.0521239670654090 13.3060154824162282   T   T   T
  9.0428704278404979  9.0504840632862642 13.2930150288923503   T   T   T
 11.5724669141290075 11.5895761794579020 20.4777241211525229   T   T   T
 12.8919945468396939 10.3175723277003755 18.7253235691082054   T   T   T
  9.0428703424506054 11.6985309330006526 20.5669065756877956   T   T   T
 11.6811379954233274  9.0692950037493016 20.5768060840609515   T   T   T
  9.0428702446825433  9.0646841855630562 20.5191852783073791   T   T   T
 14.1414247332912861  9.0685969162746485 16.9079022393954190   T   T   T
 12.9811068631060404  7.7754067822326167 15.0636811710761354   T   T   T
 12.8845543489142145  7.8108334766005907 18.7327051710776225   T   T   T
 11.5909583090685988  6.5062957810476068 16.9033293626077494   T   T   T
  6.3601611137021958 11.7314873457189304 13.3388802170497272   T   T   T
  5.1009248322017013 10.3541692081698429 15.0568013272365260   T   T   T
  6.3534588348255125  9.0521240821465678 13.3060153863718238   T   T   T
  6.5132739772288506 11.5895760500388434 20.4777240676854646   T   T   T
  5.1937461659243915 10.3175723163812290 18.7253236015119207   T   T   T
  6.4046025748321114  9.0692951634940666 20.5768059857220003   T   T   T
 11.7144940800260287  6.3784187998265978 13.3552618291082830   T   T   T
  9.0428704265432209  6.3599848465901418 13.3107397259931108   T   T   T
 10.3306191002760812  5.1103260244780842 15.0671252341694473   T   T   T
 11.5690741950663494  6.5341718442200554 20.4926787099281569   T   T   T
  9.0428704574921852  6.4200162890448498 20.5847834360366377   T   T   T
 10.2939617783266577  5.2111721297314109 18.7389408991220172   T   T   T
  3.9443160286476417  9.0685969591202689 16.9079022865123996   T   T   T
  5.1046339714553586  7.7754068500955764 15.0636812944391600   T   T   T
  5.2011864624701891  7.8108333628727395 18.7327050077329282   T   T   T
  6.4947825761295368  6.5062957646728705 16.9033293401811875   T   T   T
  6.3712467636229935  6.3784188815368221 13.3552619955167255   T   T   T
  7.7551217230937786  5.1103261058075411 15.0671253103273255   T   T   T
  6.5166667502351130  6.5341719163353105 20.4926787857244506   T   T   T
  7.7917792692312311  5.2111720851767789 18.7389410109149850   T   T   T
  9.0428704530345367  3.9552429028559088 16.9152188113816777   T   T   T
  7.7860138661009639  7.8078105093365853 22.2612392836030928   T   T   T
  7.7819519521556551 10.3302526749778174 22.2531737506787053   T   T   T
 10.3037888454782536 10.3302526993076480 22.2531737758939840   T   T   T
 10.2997268973152778  7.8078103602207554 22.2612394187502822   T   T   T
  5.2040292139247963  5.2158953062233895 15.2141379859420418   T   T   T
  3.9594464362317350  6.5658870064132238 16.9211469221365540   T   T   T
  5.2690209560570107  5.2961847828925599 18.6559346065656406   T   T   T
  6.5385296744517918  3.9732058430083090 16.9288630487103404   T   T   T
  3.9482124590769656 11.5665822457720679 16.9161225733284830   T   T   T
  5.2608623690310630 12.8428173252698823 18.6401529335243730   T   T   T
  6.5377391526347939 14.1450947843144412 16.9109354602113591   T   T   T
  5.1985346675604003 12.8985976058308314 15.2029201282327318   T   T   T
 11.5480016213476731 14.1450947843144412 16.9109354602113591   T   T   T
 12.8248784286028457 12.8428173495995832 18.6401529587396553   T   T   T
 14.1375282732646337 11.5665821884401208 16.9161224790947529   T   T   T
 12.8872060688772265 12.8985974676179147 15.2029201326761800   T   T   T
 14.1262942961099931  6.5658869490811487 16.9211468279028239   T   T   T
 12.8167198073591049  5.2961846337767309 18.6559347417128336   T   T   T
 11.5472111700730036  3.9732058430083090 16.9288630487103404   T   T   T
 12.8817115348775122  5.2158952225254200 15.2141380920476479   T   T   T


Metal cluster Cu75 on MgO with O on 10.8A distance from MgO optimized structure
E_tot = -629.85764654 eV
Mg  O Cu 
 1.0000000000000000
    18.0857408530864419    0.0000000000000000    0.0000000000000000
     0.0000000000000000   18.0857408530864419    0.0000000000000000
     0.0000000000000000    0.0000000000000000   32.2284153881762805
  72  73  75
Selective dynamics
Cartesian
  0.0132499140099961  0.0000000000000000  8.9946404204529458   F   F   F
  1.5203949851005758  1.5071450710905796 11.1260654204529299   F   F   F
  0.0132499140099961  3.0142901421810309  8.9946404204529458   F   F   F
  1.5203949851005758  4.5214352132716105 11.1260654204529299   F   F   F
  0.0132499140099961  6.0285802843621905  8.9946404204529458   F   F   F
  1.5203949851005758  7.5357253554526409 11.1260654204529299   F   F   F
  0.0132499140099961  9.0428704265432209  8.9946404204529458   F   F   F
  1.5203949851005758 10.5500154976338010 11.1260654204529299   F   F   F
  0.0132499140099961 12.0571605687242513  8.9946404204529458   F   F   F
  1.5203949851005758 13.5643056398148314 11.1260654204529299   F   F   F
  0.0132499140099961 15.0714507109054114  8.9946404204529458   F   F   F
  1.5203949851005758 16.5785957819958618 11.1260654204529299   F   F   F
  3.0275400561910271  0.0000000000000000  8.9946404204529458   F   F   F
  4.5346851272816071  1.5071450710905796 11.1260654204529299   F   F   F
  3.0275400561910271  3.0142901421810309  8.9946404204529458   F   F   F
  4.5346851272816071  4.5214352132716105 11.1260654204529299   F   F   F
  3.0275400561910271  6.0285802843621905  8.9946404204529458   F   F   F
  4.5346851272816071  7.5357253554526409 11.1260654204529299   F   F   F
  3.0275400561910271  9.0428704265432209  8.9946404204529458   F   F   F
  4.5346851272816071 10.5500154976338010 11.1260654204529299   F   F   F
  3.0275400561910271 12.0571605687242513  8.9946404204529458   F   F   F
  4.5346851272816071 13.5643056398148314 11.1260654204529299   F   F   F
  3.0275400561910271 15.0714507109054114  8.9946404204529458   F   F   F
  4.5346851272816071 16.5785957819958618 11.1260654204529299   F   F   F
  6.0418301983721863  0.0000000000000000  8.9946404204529458   F   F   F
  7.5489752694626375  1.5071450710905796 11.1260654204529299   F   F   F
  6.0418301983721863  3.0142901421810309  8.9946404204529458   F   F   F
  7.5489752694626375  4.5214352132716105 11.1260654204529299   F   F   F
  6.0418301983721863  6.0285802843621905  8.9946404204529458   F   F   F
  7.5489752694626375  7.5357253554526409 11.1260654204529299   F   F   F
  6.0418301983721863  9.0428704265432209  8.9946404204529458   F   F   F
  7.5489752694626375 10.5500154976338010 11.1260654204529299   F   F   F
  6.0418301983721863 12.0571605687242513  8.9946404204529458   F   F   F
  7.5489752694626375 13.5643056398148314 11.1260654204529299   F   F   F
  6.0418301983721863 15.0714507109054114  8.9946404204529458   F   F   F
  7.5489752694626375 16.5785957819958618 11.1260654204529299   F   F   F
  9.0561203405532176  0.0000000000000000  8.9946404204529458   F   F   F
 10.5632654116437976  1.5071450710905796 11.1260654204529299   F   F   F
  9.0561203405532176  3.0142901421810309  8.9946404204529458   F   F   F
 10.5632654116437976  4.5214352132716105 11.1260654204529299   F   F   F
  9.0561203405532176  6.0285802843621905  8.9946404204529458   F   F   F
 10.5632654116437976  7.5357253554526409 11.1260654204529299   F   F   F
  9.0561203405532176  9.0428704265432209  8.9946404204529458   F   F   F
 10.5632654116437976 10.5500154976338010 11.1260654204529299   F   F   F
  9.0561203405532176 12.0571605687242513  8.9946404204529458   F   F   F
 10.5632654116437976 13.5643056398148314 11.1260654204529299   F   F   F
  9.0561203405532176 15.0714507109054114  8.9946404204529458   F   F   F
 10.5632654116437976 16.5785957819958618 11.1260654204529299   F   F   F
 12.0704104827342480  0.0000000000000000  8.9946404204529458   F   F   F
 13.5775555538248280  1.5071450710905796 11.1260654204529299   F   F   F
 12.0704104827342480  3.0142901421810309  8.9946404204529458   F   F   F
 13.5775555538248280  4.5214352132716105 11.1260654204529299   F   F   F
 12.0704104827342480  6.0285802843621905  8.9946404204529458   F   F   F
 13.5775555538248280  7.5357253554526409 11.1260654204529299   F   F   F
 12.0704104827342480  9.0428704265432209  8.9946404204529458   F   F   F
 13.5775555538248280 10.5500154976338010 11.1260654204529299   F   F   F
 12.0704104827342480 12.0571605687242513  8.9946404204529458   F   F   F
 13.5775555538248280 13.5643056398148314 11.1260654204529299   F   F   F
 12.0704104827342480 15.0714507109054114  8.9946404204529458   F   F   F
 13.5775555538248280 16.5785957819958618 11.1260654204529299   F   F   F
 15.0847006249154081  0.0000000000000000  8.9946404204529458   F   F   F
 16.5918456960058585  1.5071450710905796 11.1260654204529299   F   F   F
 15.0847006249154081  3.0142901421810309  8.9946404204529458   F   F   F
 16.5918456960058585  4.5214352132716105 11.1260654204529299   F   F   F
 15.0847006249154081  6.0285802843621905  8.9946404204529458   F   F   F
 16.5918456960058585  7.5357253554526409 11.1260654204529299   F   F   F
 15.0847006249154081  9.0428704265432209  8.9946404204529458   F   F   F
 16.5918456960058585 10.5500154976338010 11.1260654204529299   F   F   F
 15.0847006249154081 12.0571605687242513  8.9946404204529458   F   F   F
 16.5918456960058585 13.5643056398148314 11.1260654204529299   F   F   F
 15.0847006249154081 15.0714507109054114  8.9946404204529458   F   F   F
 16.5918456960058585 16.5785957819958618 11.1260654204529299   F   F   F
  1.5203949851005758  1.5071450710905796  8.9946404204529458   F   F   F
  0.0132499140099961  0.0000000000000000 11.1260654204529299   F   F   F
  1.5203949851005758  4.5214352132716105  8.9946404204529458   F   F   F
  0.0132499140099961  3.0142901421810309 11.1260654204529299   F   F   F
  1.5203949851005758  7.5357253554526409  8.9946404204529458   F   F   F
  0.0132499140099961  6.0285802843621905 11.1260654204529299   F   F   F
  1.5203949851005758 10.5500154976338010  8.9946404204529458   F   F   F
  0.0132499140099961  9.0428704265432209 11.1260654204529299   F   F   F
  1.5203949851005758 13.5643056398148314  8.9946404204529458   F   F   F
  0.0132499140099961 12.0571605687242513 11.1260654204529299   F   F   F
  1.5203949851005758 16.5785957819958618  8.9946404204529458   F   F   F
  0.0132499140099961 15.0714507109054114 11.1260654204529299   F   F   F
  4.5346851272816071  1.5071450710905796  8.9946404204529458   F   F   F
  3.0275400561910271  0.0000000000000000 11.1260654204529299   F   F   F
  4.5346851272816071  4.5214352132716105  8.9946404204529458   F   F   F
  3.0275400561910271  3.0142901421810309 11.1260654204529299   F   F   F
  4.5346851272816071  7.5357253554526409  8.9946404204529458   F   F   F
  3.0275400561910271  6.0285802843621905 11.1260654204529299   F   F   F
  4.5346851272816071 10.5500154976338010  8.9946404204529458   F   F   F
  3.0275400561910271  9.0428704265432209 11.1260654204529299   F   F   F
  4.5346851272816071 13.5643056398148314  8.9946404204529458   F   F   F
  3.0275400561910271 12.0571605687242513 11.1260654204529299   F   F   F
  4.5346851272816071 16.5785957819958618  8.9946404204529458   F   F   F
  3.0275400561910271 15.0714507109054114 11.1260654204529299   F   F   F
  7.5489752694626375  1.5071450710905796  8.9946404204529458   F   F   F
  6.0418301983721863  0.0000000000000000 11.1260654204529299   F   F   F
  7.5489752694626375  4.5214352132716105  8.9946404204529458   F   F   F
  6.0418301983721863  3.0142901421810309 11.1260654204529299   F   F   F
  7.5489752694626375  7.5357253554526409  8.9946404204529458   F   F   F
  6.0418301983721863  6.0285802843621905 11.1260654204529299   F   F   F
  7.5489752694626375 10.5500154976338010  8.9946404204529458   F   F   F
  6.0418301983721863  9.0428704265432209 11.1260654204529299   F   F   F
  7.5489752694626375 13.5643056398148314  8.9946404204529458   F   F   F
  6.0418301983721863 12.0571605687242513 11.1260654204529299   F   F   F
  7.5489752694626375 16.5785957819958618  8.9946404204529458   F   F   F
  6.0418301983721863 15.0714507109054114 11.1260654204529299   F   F   F
 10.5632654116437976  1.5071450710905796  8.9946404204529458   F   F   F
  9.0561203405532176  0.0000000000000000 11.1260654204529299   F   F   F
 10.5632654116437976  4.5214352132716105  8.9946404204529458   F   F   F
  9.0561203405532176  3.0142901421810309 11.1260654204529299   F   F   F
 10.5632654116437976  7.5357253554526409  8.9946404204529458   F   F   F
  9.0561203405532176  6.0285802843621905 11.1260654204529299   F   F   F
 10.5632654116437976 10.5500154976338010  8.9946404204529458   F   F   F
  9.0561203405532176  9.0428704265432209 11.1260654204529299   F   F   F
 10.5632654116437976 13.5643056398148314  8.9946404204529458   F   F   F
  9.0561203405532176 12.0571605687242513 11.1260654204529299   F   F   F
 10.5632654116437976 16.5785957819958618  8.9946404204529458   F   F   F
  9.0561203405532176 15.0714507109054114 11.1260654204529299   F   F   F
 13.5775555538248280  1.5071450710905796  8.9946404204529458   F   F   F
 12.0704104827342480  0.0000000000000000 11.1260654204529299   F   F   F
 13.5775555538248280  4.5214352132716105  8.9946404204529458   F   F   F
 12.0704104827342480  3.0142901421810309 11.1260654204529299   F   F   F
 13.5775555538248280  7.5357253554526409  8.9946404204529458   F   F   F
 12.0704104827342480  6.0285802843621905 11.1260654204529299   F   F   F
 13.5775555538248280 10.5500154976338010  8.9946404204529458   F   F   F
 12.0704104827342480  9.0428704265432209 11.1260654204529299   F   F   F
 13.5775555538248280 13.5643056398148314  8.9946404204529458   F   F   F
 12.0704104827342480 12.0571605687242513 11.1260654204529299   F   F   F
 13.5775555538248280 16.5785957819958618  8.9946404204529458   F   F   F
 12.0704104827342480 15.0714507109054114 11.1260654204529299   F   F   F
 16.5918456960058585  1.5071450710905796  8.9946404204529458   F   F   F
 15.0847006249154081  0.0000000000000000 11.1260654204529299   F   F   F
 16.5918456960058585  4.5214352132716105  8.9946404204529458   F   F   F
 15.0847006249154081  3.0142901421810309 11.1260654204529299   F   F   F
 16.5918456960058585  7.5357253554526409  8.9946404204529458   F   F   F
 15.0847006249154081  6.0285802843621905 11.1260654204529299   F   F   F
 16.5918456960058585 10.5500154976338010  8.9946404204529458   F   F   F
 15.0847006249154081  9.0428704265432209 11.1260654204529299   F   F   F
 16.5918456960058585 13.5643056398148314  8.9946404204529458   F   F   F
 15.0847006249154081 12.0571605687242513 11.1260654204529299   F   F   F
 16.5918456960058585 16.5785957819958618  8.9946404204529458   F   F   F
 15.0847006249154081 15.0714507109054114 11.1260654204529299   F   F   F
 12.1193645081647290  7.6013052409533577 21.8245550333829748   T   T   T
  9.0879293500474798  9.0792543077473198 16.8194108448836275   T   T   T
  9.0855212209424661 11.6397618476620170 16.8598830528884989   T   T   T
 10.3870961528939283 10.3839400562641462 14.9852009072289150   T   T   T
 10.3913030424575563 10.3089496331244668 18.7135436898533314   T   T   T
 11.6426533706287962  9.0575872305461598 16.8229488010232480   T   T   T
  7.7733592506828906 10.3939666242976241 14.9939235458612465   T   T   T
  7.8049213059357356 10.3711910836769459 18.6924386124854998   T   T   T
 10.3894420790834019  7.7495721309980246 14.9855939925381598   T   T   T
 10.3833152944694103  7.7481240488065994 18.6689169316327046   T   T   T
  6.5141469448085250  9.0950680172719789 16.8390684291344108   T   T   T
  7.7701454454578105  7.7773658639817773 14.9903923473348772   T   T   T
  7.8066314030732453  7.8083721736218124 18.6588610557936931   T   T   T
  9.0891173270985099  6.4985649505329448 16.8115074586862754   T   T   T
  9.0934176791626307 14.1682760259090852 16.8919232526691339   T   T   T
 10.3651043189426524 13.0023357092133640 15.0368346066995180   T   T   T
 10.3382191480964778 12.9277556409580630 18.7095367164110797   T   T   T
 11.6304108434969020 11.6249030899801404 16.8752116433746835   T   T   T
  7.7958469428544133 13.0242108790398063 15.0291645897825212   T   T   T
  7.8198511814489633 12.9624142191653817 18.7407303195238022   T   T   T
  6.5249992873640874 11.6470889688944244 16.8876110600579850   T   T   T
 11.7370815578355732 11.7389971422438446 13.3130943653920273   T   T   T
 12.9957062967671835 10.3664175945227388 15.0075526616809665   T   T   T
  9.0702900364898209 11.7671979789793522 13.2816265008177297   T   T   T
 11.7448711788055675  9.0696968684882364 13.2791409389042698   T   T   T
  9.0670138834415877  9.0741690335601550 13.2706177542261887   T   T   T
 11.6245297941947037 11.5875985023909713 20.4471531089303582   T   T   T
 12.9554900229024295 10.3211720824381938 18.6819969681649276   T   T   T
  9.0758703020315856 11.7251674940023420 20.5233673469829085   T   T   T
 11.8707125807605802  9.0831750692387736 20.5858429206943043   T   T   T
  9.0894254304365418  9.0469485137147228 20.4688611929557105   T   T   T
 14.1742560606969992  9.0702491886464767 16.8226322183462322   T   T   T
 12.9918903047494858  7.7667208876048459 15.0100995242050050   T   T   T
 12.9528886465557491  7.7875349452453158 18.6131312124833741   T   T   T
 11.6405546436510345  6.4748592919356200 16.8424819002063195   T   T   T
  6.4172814956250646 11.7619215243423163 13.3423704629077022   T   T   T
  5.1261270124123488 10.3750376752818187 15.0274039629898901   T   T   T
  6.3758768628080533  9.0646058728105725 13.2945094360144562   T   T   T
  6.5241176564987731 11.6354603057682784 20.4807034298608350   T   T   T
  5.2159386917601784 10.3564738775538867 18.7293771695462077   T   T   T
  6.4077013963999745  9.0932068523253431 20.5656646481272105   T   T   T
 11.7470392997874118  6.3585569554612915 13.3116883596256290   T   T   T
  9.0577989830742922  6.3772417890440938 13.2872801606668958   T   T   T
 10.3734513262685013  5.1103338127664184 15.0036101018771237   T   T   T
 11.6918641182244762  6.3964296367729823 20.4160181923928192   T   T   T
  9.0997397893674830  6.4149186203257500 20.5060841536420213   T   T   T
 10.3719209799327139  5.1728546980375789 18.6762532866529334   T   T   T
  3.9888463085470542  9.0902222221132600 16.9040578248242781   T   T   T
  5.1117148109646857  7.7975527863468894 15.0371135749507463   T   T   T
  5.2255467591243345  7.8336102804871928 18.7283772872268806   T   T   T
  6.5256576044484156  6.5333721355099366 16.8724443340636547   T   T   T
  6.4054222995733694  6.4097342396111756 13.3546031282418607   T   T   T
  7.7901541441472935  5.1151950971690194 15.0113959507870867   T   T   T
  6.5764772732086039  6.5630985003716420 20.4470113785177254   T   T   T
  7.8508657367208583  5.2111598857678203 18.7081905634160641   T   T   T
  9.0911699005406952  3.9577220986517854 16.8457162869395418   T   T   T
  7.8269285911338393  7.8210243960670782 22.2052966805198260   T   T   T
  7.7981304411052790 10.3458307588602381 22.1913532184711570   T   T   T
 10.2836327846236308 10.3784601686940228 22.1796953294802925   T   T   T
 10.2818481902649204  7.7876466085059617 22.2754893413429684   T   T   T
  5.2273796667426362  5.2285607376414536 15.2066920963822270   T   T   T
  4.0058278496230662  6.6011939558489958 16.9189798317779498   T   T   T
  5.3230266137190982  5.3200556552298828 18.6378012267707831   T   T   T
  6.6065173464724722  4.0244777298203811 16.9022732636238580   T   T   T
  4.0169886176486802 11.5871206552883361 16.9107490047592712   T   T   T
  5.3113887417031762 12.8710308575762156 18.6468966113589332   T   T   T
  6.6047569240052955 14.1613996739375878 16.9172595795159140   T   T   T
  5.2503447692855199 12.9440237339557189 15.2083721035734989   T   T   T
 11.5799625599262725 14.1533772084935325 16.9005652846324672   T   T   T
 12.8667419315755449 12.8528590694398819 18.6206897294538614   T   T   T
 14.1521880926098280 11.5662676176902277 16.8688525288459061   T   T   T
 12.9035747309438928 12.9203718251635404 15.1723079606684443   T   T   T
 14.1780410532963668  6.5441348126479628 16.8201452108821705   T   T   T
 12.8842957821294899  5.2194977942166085 18.5335339519155120   T   T   T
 11.5770850797020088  3.9250214839721771 16.8297026134589913   T   T   T
 12.9271271754799688  5.1838495190794269 15.1481144841521314   T   T   T


Metal cluster Cu75 with O on 10.8A distance from MgO optimized structure
E_tot = -9.6178596 eV
O Cu 
1.0000000000000000
    18.0857408530864419    0.0000000000000000    0.0000000000000000
     0.0000000000000000   18.0857408530864419    0.0000000000000000
     0.0000000000000000    0.0000000000000000   32.2284153881762805
   1  75
Cartesian
 12.1110462827453045  7.6019592953205777 21.8008615431375183
  9.0863231241895086  9.0855510881161567 16.8765637279111473
  9.0915047608875135 11.6597783344050523 16.9016252065239989
 10.3664898177464355 10.3736700361535856 15.0697337238448359
 10.3942248852565751 10.3250876687169146 18.7208137312805150
 11.6649579453512313  9.0740140943923571 16.8475089118682071
  7.7857503128733576 10.3816712190737679 15.0924348611453318
  7.8015141946290134 10.3660798731850310 18.7114036625680704
 10.3746927990152269  7.7866597198255665 15.0803429773981126
 10.3849608631556602  7.7581449054698837 18.6646898164254118
  6.4985280373529646  9.0832656331269472 16.8834700713727734
  7.7864956988491256  7.7988572131675555 15.0805765490929744
  7.8027058225750716  7.7989384530037089 18.6755528380769604
  9.0848843339900700  6.4850378796001813 16.8357556037773364
  9.0993151325580701 14.1727413691973094 16.8925694563734972
 10.3382635634003197 12.9793590573464073 15.0159644558468415
 10.3550122894308672 12.9619300441315239 18.7187104757485798
 11.6350436274960387 11.6360325728594898 16.8739441576360747
  7.8174553923805963 13.0016761225719275 15.0336678368723291
  7.8228639068378101 12.9648025257348198 18.7509777657327135
  6.5243987283511231 11.6309703980957533 16.9201985169746933
 11.5963750079602370 11.5983726860470320 13.2867270543908500
 12.9792968449813682 10.3430980878820407 14.9796026723206328
  9.0542380196516135 11.6108297439502888 13.3003422455810814
 11.5877695327331658  9.0678204040307300 13.2984705338912974
  9.0472076792129226  9.0723715439015677 13.3086494194045706
 11.6214552838594525 11.5920240455981158 20.4361150893805643
 12.9652059638841859 10.3360094818637300 18.6757465963158005
  9.0768674219150256 11.7029316943995578 20.5184725933411301
 11.8158645057004783  9.0820885712917292 20.5692979588003126
  9.0912624036824319  9.0414734759814142 20.4810873745387667
 14.1794765682752004  9.0788574582763957 16.8143310921075617
 12.9791808902911843  7.7992184226725287 14.9972260598864437
 12.9704872022207951  7.7927208149843246 18.6146809344140820
 11.6475870827239927  6.4821305160591880 16.8475465641890452
  6.5255662347014569 11.6445003221468166 13.3657594704196683
  5.1460728754052498 10.3476543909349221 15.0421558756658467
  6.5117131283936356  9.1010639122603258 13.3243647977791380
  6.5267159354121143 11.6039340890459037 20.4820441381352083
  5.2029965326282142 10.3362795991879466 18.7395214798774283
  6.4130896803057222  9.0755989626876694 20.5572167305000875
 11.6294352137333217  6.5041150751178014 13.3386554546422094
  9.0863244335824760  6.5315654677911539 13.3262199832557400
 10.3543975946694040  5.1282379979096815 14.9934570683592518
 11.6989609928904947  6.4100672118181867 20.3780352801863671
  9.0995260278375003  6.4303123992635385 20.4784606028560567
 10.3722112111227016  5.1650762247743849 18.6555086890778732
  3.9813447008436644  9.0748756673245392 16.9011083887622071
  5.1302905846040128  7.8212345676180357 15.0056999979953254
  5.2074364662437009  7.8148642645068760 18.7348757961380521
  6.5242380234520052  6.5305254591000264 16.8819893236124763
  6.5631095544118043  6.5762588771102983 13.3059837688101545
  7.8166815690167120  5.1392505027237254 14.9766662915370148
  6.5711712709922683  6.5462573242366018 20.4345207480822921
  7.8423439780145978  5.1873941674649302 18.6910002528021728
  9.0834222935058655  3.9553170174209051 16.8249790434787734
  7.8244837394318019  7.8101182443933554 22.2115527541692614
  7.7934729218194656 10.3234953295508820 22.2100588787535962
 10.2747919713037135 10.3755870616962618 22.1968343551539924
 10.2790032847264694  7.7814555219793879 22.2889480823585622
  5.3130663950608836  5.3138113188142340 15.0906510873945940
  4.0341094781372391  6.5816994313693673 16.8874840438967802
  5.3155236589164980  5.2995729395910773 18.6305077583280685
  6.5911129637552603  4.0452533996900737 16.8345710036447507
  4.0276133364032649 11.5759668380122314 16.9138741677668776
  5.3111653971835899 12.8667946032936218 18.6565061904513243
  6.6095085366880912 14.1387791464250174 16.9192093349014385
  5.3083871838433216 12.8782197843440933 15.1841800596207008
 11.5906891273278170 14.1355833238374604 16.8497866566253478
 12.8737207494647734 12.8635638376346719 18.6113404368188782
 14.1364441918613952 11.5741475097723701 16.8259384093953699
 12.8584786901464607 12.8612994543334320 15.0820245451359316
 14.1639249753959735  6.5532094319588472 16.7978754070063481
 12.8962160592332609  5.2164064396340608 18.5213883615654780
 11.5762679257897041  3.9381084797735846 16.8090059410752772
 12.8801381617134929  5.2311965065209840 15.0938795061014837


Metal cluster Cu75 on MgO with O on 2.0A distance from MgO optimized structure
E_tot = -630.12143227 eV
Mg  O Cu 
 1.0000000000000000
    18.0857408530864419    0.0000000000000000    0.0000000000000000
     0.0000000000000000   18.0857408530864419    0.0000000000000000
     0.0000000000000000    0.0000000000000000   32.2284153881762805
  72  73  75
Selective dynamics
Cartesian
  0.0000000000000000  0.0000000000000000  8.9999999999999556   F   F   F
  1.5071450710905796  1.5071450710905796 11.1314249999999415   F   F   F
  0.0000000000000000  3.0142901421810309  8.9999999999999556   F   F   F
  1.5071450710905796  4.5214352132716105 11.1314249999999415   F   F   F
  0.0000000000000000  6.0285802843621905  8.9999999999999556   F   F   F
  1.5071450710905796  7.5357253554526409 11.1314249999999415   F   F   F
  0.0000000000000000  9.0428704265432209  8.9999999999999556   F   F   F
  1.5071450710905796 10.5500154976338010 11.1314249999999415   F   F   F
  0.0000000000000000 12.0571605687242513  8.9999999999999556   F   F   F
  1.5071450710905796 13.5643056398148314 11.1314249999999415   F   F   F
  0.0000000000000000 15.0714507109054114  8.9999999999999556   F   F   F
  1.5071450710905796 16.5785957819958618 11.1314249999999415   F   F   F
  3.0142901421810309  0.0000000000000000  8.9999999999999556   F   F   F
  4.5214352132716105  1.5071450710905796 11.1314249999999415   F   F   F
  3.0142901421810309  3.0142901421810309  8.9999999999999556   F   F   F
  4.5214352132716105  4.5214352132716105 11.1314249999999415   F   F   F
  3.0142901421810309  6.0285802843621905  8.9999999999999556   F   F   F
  4.5214352132716105  7.5357253554526409 11.1314249999999415   F   F   F
  3.0142901421810309  9.0428704265432209  8.9999999999999556   F   F   F
  4.5214352132716105 10.5500154976338010 11.1314249999999415   F   F   F
  3.0142901421810309 12.0571605687242513  8.9999999999999556   F   F   F
  4.5214352132716105 13.5643056398148314 11.1314249999999415   F   F   F
  3.0142901421810309 15.0714507109054114  8.9999999999999556   F   F   F
  4.5214352132716105 16.5785957819958618 11.1314249999999415   F   F   F
  6.0285802843621905  0.0000000000000000  8.9999999999999556   F   F   F
  7.5357253554526409  1.5071450710905796 11.1314249999999415   F   F   F
  6.0285802843621905  3.0142901421810309  8.9999999999999556   F   F   F
  7.5357253554526409  4.5214352132716105 11.1314249999999415   F   F   F
  6.0285802843621905  6.0285802843621905  8.9999999999999556   F   F   F
  7.5357253554526409  7.5357253554526409 11.1314249999999415   F   F   F
  6.0285802843621905  9.0428704265432209  8.9999999999999556   F   F   F
  7.5357253554526409 10.5500154976338010 11.1314249999999415   F   F   F
  6.0285802843621905 12.0571605687242513  8.9999999999999556   F   F   F
  7.5357253554526409 13.5643056398148314 11.1314249999999415   F   F   F
  6.0285802843621905 15.0714507109054114  8.9999999999999556   F   F   F
  7.5357253554526409 16.5785957819958618 11.1314249999999415   F   F   F
  9.0428704265432209  0.0000000000000000  8.9999999999999556   F   F   F
 10.5500154976338010  1.5071450710905796 11.1314249999999415   F   F   F
  9.0428704265432209  3.0142901421810309  8.9999999999999556   F   F   F
 10.5500154976338010  4.5214352132716105 11.1314249999999415   F   F   F
  9.0428704265432209  6.0285802843621905  8.9999999999999556   F   F   F
 10.5500154976338010  7.5357253554526409 11.1314249999999415   F   F   F
  9.0428704265432209  9.0428704265432209  8.9999999999999556   F   F   F
 10.5500154976338010 10.5500154976338010 11.1314249999999415   F   F   F
  9.0428704265432209 12.0571605687242513  8.9999999999999556   F   F   F
 10.5500154976338010 13.5643056398148314 11.1314249999999415   F   F   F
  9.0428704265432209 15.0714507109054114  8.9999999999999556   F   F   F
 10.5500154976338010 16.5785957819958618 11.1314249999999415   F   F   F
 12.0571605687242513  0.0000000000000000  8.9999999999999556   F   F   F
 13.5643056398148314  1.5071450710905796 11.1314249999999415   F   F   F
 12.0571605687242513  3.0142901421810309  8.9999999999999556   F   F   F
 13.5643056398148314  4.5214352132716105 11.1314249999999415   F   F   F
 12.0571605687242513  6.0285802843621905  8.9999999999999556   F   F   F
 13.5643056398148314  7.5357253554526409 11.1314249999999415   F   F   F
 12.0571605687242513  9.0428704265432209  8.9999999999999556   F   F   F
 13.5643056398148314 10.5500154976338010 11.1314249999999415   F   F   F
 12.0571605687242513 12.0571605687242513  8.9999999999999556   F   F   F
 13.5643056398148314 13.5643056398148314 11.1314249999999415   F   F   F
 12.0571605687242513 15.0714507109054114  8.9999999999999556   F   F   F
 13.5643056398148314 16.5785957819958618 11.1314249999999415   F   F   F
 15.0714507109054114  0.0000000000000000  8.9999999999999556   F   F   F
 16.5785957819958618  1.5071450710905796 11.1314249999999415   F   F   F
 15.0714507109054114  3.0142901421810309  8.9999999999999556   F   F   F
 16.5785957819958618  4.5214352132716105 11.1314249999999415   F   F   F
 15.0714507109054114  6.0285802843621905  8.9999999999999556   F   F   F
 16.5785957819958618  7.5357253554526409 11.1314249999999415   F   F   F
 15.0714507109054114  9.0428704265432209  8.9999999999999556   F   F   F
 16.5785957819958618 10.5500154976338010 11.1314249999999415   F   F   F
 15.0714507109054114 12.0571605687242513  8.9999999999999556   F   F   F
 16.5785957819958618 13.5643056398148314 11.1314249999999415   F   F   F
 15.0714507109054114 15.0714507109054114  8.9999999999999556   F   F   F
 16.5785957819958618 16.5785957819958618 11.1314249999999415   F   F   F
  1.5071450710905796  1.5071450710905796  8.9999999999999556   F   F   F
  0.0000000000000000  0.0000000000000000 11.1314249999999415   F   F   F
  1.5071450710905796  4.5214352132716105  8.9999999999999556   F   F   F
  0.0000000000000000  3.0142901421810309 11.1314249999999415   F   F   F
  1.5071450710905796  7.5357253554526409  8.9999999999999556   F   F   F
  0.0000000000000000  6.0285802843621905 11.1314249999999415   F   F   F
  1.5071450710905796 10.5500154976338010  8.9999999999999556   F   F   F
  0.0000000000000000  9.0428704265432209 11.1314249999999415   F   F   F
  1.5071450710905796 13.5643056398148314  8.9999999999999556   F   F   F
  0.0000000000000000 12.0571605687242513 11.1314249999999415   F   F   F
  1.5071450710905796 16.5785957819958618  8.9999999999999556   F   F   F
  0.0000000000000000 15.0714507109054114 11.1314249999999415   F   F   F
  4.5214352132716105  1.5071450710905796  8.9999999999999556   F   F   F
  3.0142901421810309  0.0000000000000000 11.1314249999999415   F   F   F
  4.5214352132716105  4.5214352132716105  8.9999999999999556   F   F   F
  3.0142901421810309  3.0142901421810309 11.1314249999999415   F   F   F
  4.5214352132716105  7.5357253554526409  8.9999999999999556   F   F   F
  3.0142901421810309  6.0285802843621905 11.1314249999999415   F   F   F
  4.5214352132716105 10.5500154976338010  8.9999999999999556   F   F   F
  3.0142901421810309  9.0428704265432209 11.1314249999999415   F   F   F
  4.5214352132716105 13.5643056398148314  8.9999999999999556   F   F   F
  3.0142901421810309 12.0571605687242513 11.1314249999999415   F   F   F
  4.5214352132716105 16.5785957819958618  8.9999999999999556   F   F   F
  3.0142901421810309 15.0714507109054114 11.1314249999999415   F   F   F
  7.5357253554526409  1.5071450710905796  8.9999999999999556   F   F   F
  6.0285802843621905  0.0000000000000000 11.1314249999999415   F   F   F
  7.5357253554526409  4.5214352132716105  8.9999999999999556   F   F   F
  6.0285802843621905  3.0142901421810309 11.1314249999999415   F   F   F
  7.5357253554526409  7.5357253554526409  8.9999999999999556   F   F   F
  6.0285802843621905  6.0285802843621905 11.1314249999999415   F   F   F
  7.5357253554526409 10.5500154976338010  8.9999999999999556   F   F   F
  6.0285802843621905  9.0428704265432209 11.1314249999999415   F   F   F
  7.5357253554526409 13.5643056398148314  8.9999999999999556   F   F   F
  6.0285802843621905 12.0571605687242513 11.1314249999999415   F   F   F
  7.5357253554526409 16.5785957819958618  8.9999999999999556   F   F   F
  6.0285802843621905 15.0714507109054114 11.1314249999999415   F   F   F
 10.5500154976338010  1.5071450710905796  8.9999999999999556   F   F   F
  9.0428704265432209  0.0000000000000000 11.1314249999999415   F   F   F
 10.5500154976338010  4.5214352132716105  8.9999999999999556   F   F   F
  9.0428704265432209  3.0142901421810309 11.1314249999999415   F   F   F
 10.5500154976338010  7.5357253554526409  8.9999999999999556   F   F   F
  9.0428704265432209  6.0285802843621905 11.1314249999999415   F   F   F
 10.5500154976338010 10.5500154976338010  8.9999999999999556   F   F   F
  9.0428704265432209  9.0428704265432209 11.1314249999999415   F   F   F
 10.5500154976338010 13.5643056398148314  8.9999999999999556   F   F   F
  9.0428704265432209 12.0571605687242513 11.1314249999999415   F   F   F
 10.5500154976338010 16.5785957819958618  8.9999999999999556   F   F   F
  9.0428704265432209 15.0714507109054114 11.1314249999999415   F   F   F
 13.5643056398148314  1.5071450710905796  8.9999999999999556   F   F   F
 12.0571605687242513  0.0000000000000000 11.1314249999999415   F   F   F
 13.5643056398148314  4.5214352132716105  8.9999999999999556   F   F   F
 12.0571605687242513  3.0142901421810309 11.1314249999999415   F   F   F
 13.5643056398148314  7.5357253554526409  8.9999999999999556   F   F   F
 12.0571605687242513  6.0285802843621905 11.1314249999999415   F   F   F
 13.5643056398148314 10.5500154976338010  8.9999999999999556   F   F   F
 12.0571605687242513  9.0428704265432209 11.1314249999999415   F   F   F
 13.5643056398148314 13.5643056398148314  8.9999999999999556   F   F   F
 12.0571605687242513 12.0571605687242513 11.1314249999999415   F   F   F
 13.5643056398148314 16.5785957819958618  8.9999999999999556   F   F   F
 12.0571605687242513 15.0714507109054114 11.1314249999999415   F   F   F
 16.5785957819958618  1.5071450710905796  8.9999999999999556   F   F   F
 15.0714507109054114  0.0000000000000000 11.1314249999999415   F   F   F
 16.5785957819958618  4.5214352132716105  8.9999999999999556   F   F   F
 15.0714507109054114  3.0142901421810309 11.1314249999999415   F   F   F
 16.5785957819958618  7.5357253554526409  8.9999999999999556   F   F   F
 15.0714507109054114  6.0285802843621905 11.1314249999999415   F   F   F
 16.5785957819958618 10.5500154976338010  8.9999999999999556   F   F   F
 15.0714507109054114  9.0428704265432209 11.1314249999999415   F   F   F
 16.5785957819958618 13.5643056398148314  8.9999999999999556   F   F   F
 15.0714507109054114 12.0571605687242513 11.1314249999999415   F   F   F
 16.5785957819958618 16.5785957819958618  8.9999999999999556   F   F   F
 15.0714507109054114 15.0714507109054114 11.1314249999999415   F   F   F
 13.1919787040373730  7.6040371742131772 13.2447346556867203   T   T   T
  9.0584709625484159  9.0663920081940432 16.8086743548901545   T   T   T
  9.0464101078853769 11.6245509978903776 16.8509750943790699   T   T   T
 10.3810428052316812 10.3741496514260820 14.9887972930110642   T   T   T
 10.3295132498384845 10.3365587357227735 18.6924461417742265   T   T   T
 11.6280611042614712  9.0567446028744616 16.8527965106669946   T   T   T
  7.7406628769712365 10.3779819602101426 14.9865786957673297   T   T   T
  7.7679125570896099 10.3342728024268329 18.6885397959343216   T   T   T
 10.3620479818913616  7.7449179665069972 15.0169827263887861   T   T   T
 10.3076631274962534  7.7799473770488659 18.6870850869617762   T   T   T
  6.4995142458103903  9.0691442437002365 16.8274667561314253   T   T   T
  7.7544900537351840  7.7453160376939580 14.9742655157420526   T   T   T
  7.7627792873286632  7.7788550324789947 18.6890450750740129   T   T   T
  9.0417311133101705  6.4923591269384078 16.8481703852375482   T   T   T
  9.0339856470169551 14.1504440629326798 16.9062029920960768   T   T   T
 10.3330482970378021 13.0060259660579849 15.0473806679571052   T   T   T
 10.2914920729747159 12.9246881189390059 18.7369672543034156   T   T   T
 11.5908127344440679 11.6435342346090334 16.9109121260496238   T   T   T
  7.7587964898201554 12.9939351697993004 15.0481933068076650   T   T   T
  7.7911404083877729 12.9295964073863399 18.7422500147777811   T   T   T
  6.4964445835924032 11.6169284229158727 16.8980779711001645   T   T   T
 11.7257542661808269 11.7405969464749145 13.3370208267217212   T   T   T
 12.9792891885014221 10.4052882081974616 15.1282360576714634   T   T   T
  9.0535745499104721 11.7651283709202357 13.2888564395429771   T   T   T
 11.8270737409881157  9.0890952112494237 13.3004131080694403   T   T   T
  9.0877446240292414  9.0652285387578413 13.2798206477778962   T   T   T
 11.5566152407934446 11.5947809695517279 20.4917264732962430   T   T   T
 12.8935492717052398 10.3471557177251494 18.7606932267813313   T   T   T
  9.0391979193706860 11.7138871883247706 20.5671627787762965   T   T   T
 11.6772367157015431  9.0692536866896774 20.5792535480290404   T   T   T
  9.0364672866999545  9.0565849706676929 20.5086491418456021   T   T   T
 14.1650180967029051  9.1009709267782810 17.0123513192746962   T   T   T
 13.1900611038121465  7.8009014508616312 15.1328741450109749   T   T   T
 12.8716641235652869  7.8181025789323026 18.7544304999049416   T   T   T
 11.5960429626485677  6.5222035503140585 16.8846084897054567   T   T   T
  6.3531618458937684 11.7438304975102579 13.3256685123124239   T   T   T
  5.1046789813760007 10.3616344179833764 15.0380090173543923   T   T   T
  6.3708600120199339  9.0676488862431608 13.2897972921239411   T   T   T
  6.5217094280050949 11.5841195308161335 20.4695512636055135   T   T   T
  5.1959891788598247 10.3197204433190830 18.7209202423036309   T   T   T
  6.3941773776789663  9.0678227091870500 20.5713833728135178   T   T   T
 11.7539762843161864  6.2647239154124712 13.4168749438999875   T   T   T
  9.0944812652059817  6.3157207920730656 13.3008475895662190   T   T   T
 10.3406010780051254  5.0776198947493256 15.0705736601204858   T   T   T
 11.5505927452723753  6.5284057665744548 20.4851429584684759   T   T   T
  9.0344554132335997  6.4140122030052558 20.5789821032797917   T   T   T
 10.2724029480369303  5.2115655999616788 18.7383323614169228   T   T   T
  3.9586536008507203  9.0765071485265363 16.8769553699801378   T   T   T
  5.1113201334661573  7.7895685260012826 15.0235140226301720   T   T   T
  5.2025450904174413  7.8208864608808026 18.7206347833345355   T   T   T
  6.5022388589528797  6.5157913471097011 16.8710651947936796   T   T   T
  6.3739731440715222  6.3672013804300427 13.3345346673866505   T   T   T
  7.7495203508842030  5.1052009248794565 15.0540280024913500   T   T   T
  6.5116256728192239  6.5366318077126309 20.4923910201967558   T   T   T
  7.7814540244589763  5.2121087315360342 18.7414603605921855   T   T   T
  9.0031773154522163  3.9449386554780466 16.9245808672994080   T   T   T
  7.7890723370092392  7.7969236942379645 22.2571040133424347   T   T   T
  7.7944589830344349 10.3215912747099008 22.2403672673861834   T   T   T
 10.2973098730651174 10.3123628230457562 22.2496659545399567   T   T   T
 10.2948720066289034  7.8048657252849498 22.2652610781995151   T   T   T
  5.2054669929705062  5.2219635543507872 15.1967970009199771   T   T   T
  3.9825679789011597  6.5871656204975935 16.8887050209807654   T   T   T
  5.2978053083632117  5.3161724832095825 18.6413585074337433   T   T   T
  6.5191174225829478  3.9813551248248187 16.9228037219603991   T   T   T
  3.9633211549161138 11.5693910880423942 16.9095544800758972   T   T   T
  5.2793519930623090 12.8501170142339856 18.6451963645228140   T   T   T
  6.5380763563426534 14.1384065866274860 16.9072866676453550   T   T   T
  5.2108228449589271 12.8955853495054704 15.1993911288075854   T   T   T
 11.5356577730924155 14.1620509443515008 16.9246176492762892   T   T   T
 12.8069133334106375 12.8644009987034291 18.6614819782606354   T   T   T
 14.1337745724788544 11.5999552064379383 16.9659083339354417   T   T   T
 12.8749956132907091 12.9332909143497652 15.2124156562703572   T   T   T
 14.1551246709203333  6.5842469416829470 17.0284213727633649   T   T   T
 12.7826398835577795  5.2758916365841264 18.6308273300813703   T   T   T
 11.4622800008790247  3.9213740870328824 16.9819699710300114   T   T   T
 12.8978225110725742  5.1117428728681817 15.4000404208900239   T   T   T


Metal cluster Cu75 with O on 2.0A distance from MgO optimized structure
E_tot = -9.68554248 eV 
Cu  O 
 1.0000000000000000
    18.0857408530864419    0.0000000000000000    0.0000000000000000
     0.0000000000000000   18.0857408530864419    0.0000000000000000
     0.0000000000000000    0.0000000000000000   32.2284153881762805
  75   1
Cartesian
  9.0543763661373848  9.0640273637414044 16.8783664673808858
  9.0451070783059055 11.6539482009135860 16.9000527679041177
 10.3667798331195922 10.3675497757894206 15.0918664212473690
 10.3433633898974531 10.3366402444649204 18.6946298874467800
 11.6556136391913050  9.0550408592297433 16.8576347861623042
  7.7721728840927646 10.3557277569710227 15.1013859529938159
  7.7624455100919922 10.3311589622584368 18.7071560930704877
 10.3427738346350093  7.7859961865234899 15.0938965175705047
 10.3251811557216211  7.7671976720670735 18.6723747187539608
  6.4649582501802829  9.0589938434982695 16.8800356163467811
  7.7601268445112801  7.7734397922093672 15.0896072240446042
  7.7523090752126480  7.7639180186377965 18.7001232176695780
  9.0323645254015563  6.4691002105841804 16.8690134879779201
  9.0205405439012409 14.1655630593768311 16.9144176926802814
 10.3064270238606941 13.0053369177843479 15.0771768724489981
 10.3001552845701276 12.9428243140385746 18.7409671189559575
 11.6071767605484961 11.6430387698467701 16.9228769345700734
  7.7837657331055254 12.9757182381969063 15.0400657093082231
  7.7788345419485250 12.9430123657273040 18.7484727466967662
  6.4876147072569825 11.6119284781864902 16.9064088134502839
 11.5873813535330061 11.6902137741978986 13.3856478069913596
 12.9673414724346507 10.3960776294471327 15.0985949802492652
  9.0695117693713669 11.6049431533370111 13.3463502414599464
 11.6539965218490220  9.1923720973048688 13.2619982121770867
  9.0774307140388899  9.0707948767873177 13.3476409008045476
 11.5750241713964837 11.5842485905319243 20.4625644183322315
 12.9350642415981874 10.3311210996778282 18.7386029641678782
  9.0499881726573452 11.6924842788405847 20.5409525794258592
 11.6791879480485914  9.0574937246721401 20.5535937083746134
  9.0569170693852978  9.0346185583809060 20.4961377808793692
 14.1603463898662980  9.0771167835580080 16.9209301508845655
 13.1741201130041201  7.8006910054066605 14.9704431462513394
 12.8967472132145780  7.8057604909024789 18.7280673538165487
 11.5921506558567824  6.5119048627901837 16.8563318029573459
  6.5165430868256369 11.5889893360336398 13.3640646379962540
  5.1212049845912224 10.3218116056453706 15.0336187510787074
  6.5196128360070844  9.0571590126494197 13.3446288916622393
  6.5160043877393914 11.5747464394931576 20.4617863901288963
  5.1615790117465226 10.3194953802494958 18.7339859099074992
  6.3958474154115210  9.0525910583148193 20.5548917059681600
 11.5517249141296592  6.3915656638590317 13.3815797848030282
  9.0354686367270514  6.4832333468107732 13.3637519996148058
 10.2762752667631219  5.0871618642094232 15.0411471837294286
 11.5596035111207538  6.5291211757462539 20.4590557790934895
  9.0417238649699954  6.4161364813730541 20.5586768114137826
 10.2799992894786651  5.1977083901884331 18.7205853948950285
  3.9411250910889044  9.0670802956262815 16.8853396755815233
  5.1170549666709588  7.7971112905304336 15.0324383786678819
  5.1696025009116395  7.8065061800197704 18.7290778658954018
  6.4830185950811465  6.5029129243664565 16.8841398301998105
  6.4874742647443480  6.5085452710046487 13.3603840717791904
  7.7426566536568844  5.1146967911551711 15.0463245282997438
  6.5132854413064454  6.5245041710147929 20.4787340851292328
  7.7738633594406235  5.1911109888719045 18.7375502506141096
  8.9943362057068033  3.9369130896289288 16.9156924567460543
  7.7911791618528703  7.7834487433420518 22.2436298122518217
  7.8048691189774946 10.2978305953693869 22.2146956256714354
 10.3121635009931989 10.3114915318944664 22.2323661733628839
 10.3037504161428135  7.7956184392250369 22.2707615961519849
  5.2223851927084972  5.2523222463960728 15.1220955671814927
  3.9838408751710408  6.5609928345667274 16.8730175127395867
  5.2744397818589359  5.2955204735505728 18.6512759741372882
  6.4983816251569655  4.0059837073561280 16.9042922479149986
  3.9946501291319101 11.5637474103627511 16.8798100385160303
  5.2421945546268827 12.8545130646420169 18.6495833499564156
  6.5261597945465901 14.0909104672853296 16.8862024447674237
  5.2381005996032606 12.8498563190652568 15.1086451863417750
 11.5394637798659687 14.1563053227366318 16.9265151942799292
 12.8482434236032823 12.8633798200037504 18.6465759719792175
 14.1375276391426219 11.5824012731691024 16.9304373104239616
 12.8503658112273360 12.9135530732410171 15.1913806666937923
 14.0962796851031200  6.5834294568452805 16.9081166203655684
 12.7988068535504151  5.2723597394972446 18.6018768762940176
 11.4656333303732545  3.9438979068692728 16.9211434125414613
 12.8233732334740882  5.1572418828526292 15.2572083092762689
 12.8466454207487750  7.7312984960172972 13.0505857566088661


Metal cluster Cu75 on MgO with O on 3.1A distance from MgO optimized structure
E_tot = -629.90252632 eV 
Mg  O Cu 
 1.0000000000000000
    18.0857408530864419    0.0000000000000000    0.0000000000000000
     0.0000000000000000   18.0857408530864419    0.0000000000000000
     0.0000000000000000    0.0000000000000000   32.2284153881762805
  72  73  75
Selective dynamics
Cartesian
 18.0780783185745904  0.0000000000000000  9.0107441822485494   F   F   F
  1.4994825365787279  1.5071450710905796 11.1421691822485318   F   F   F
 18.0780783185745904  3.0142901421810309  9.0107441822485494   F   F   F
  1.4994825365787279  4.5214352132716105 11.1421691822485318   F   F   F
 18.0780783185745904  6.0285802843621905  9.0107441822485494   F   F   F
  1.4994825365787279  7.5357253554526409 11.1421691822485318   F   F   F
 18.0780783185745904  9.0428704265432209  9.0107441822485494   F   F   F
  1.4994825365787279 10.5500154976338010 11.1421691822485318   F   F   F
 18.0780783185745904 12.0571605687242513  9.0107441822485494   F   F   F
  1.4994825365787279 13.5643056398148314 11.1421691822485318   F   F   F
 18.0780783185745904 15.0714507109054114  9.0107441822485494   F   F   F
  1.4994825365787279 16.5785957819958618 11.1421691822485318   F   F   F
  3.0066276076691789  0.0000000000000000  9.0107441822485494   F   F   F
  4.5137726787597590  1.5071450710905796 11.1421691822485318   F   F   F
  3.0066276076691789  3.0142901421810309  9.0107441822485494   F   F   F
  4.5137726787597590  4.5214352132716105 11.1421691822485318   F   F   F
  3.0066276076691789  6.0285802843621905  9.0107441822485494   F   F   F
  4.5137726787597590  7.5357253554526409 11.1421691822485318   F   F   F
  3.0066276076691789  9.0428704265432209  9.0107441822485494   F   F   F
  4.5137726787597590 10.5500154976338010 11.1421691822485318   F   F   F
  3.0066276076691789 12.0571605687242513  9.0107441822485494   F   F   F
  4.5137726787597590 13.5643056398148314 11.1421691822485318   F   F   F
  3.0066276076691789 15.0714507109054114  9.0107441822485494   F   F   F
  4.5137726787597590 16.5785957819958618 11.1421691822485318   F   F   F
  6.0209177498503390  0.0000000000000000  9.0107441822485494   F   F   F
  7.5280628209407903  1.5071450710905796 11.1421691822485318   F   F   F
  6.0209177498503390  3.0142901421810309  9.0107441822485494   F   F   F
  7.5280628209407903  4.5214352132716105 11.1421691822485318   F   F   F
  6.0209177498503390  6.0285802843621905  9.0107441822485494   F   F   F
  7.5280628209407903  7.5357253554526409 11.1421691822485318   F   F   F
  6.0209177498503390  9.0428704265432209  9.0107441822485494   F   F   F
  7.5280628209407903 10.5500154976338010 11.1421691822485318   F   F   F
  6.0209177498503390 12.0571605687242513  9.0107441822485494   F   F   F
  7.5280628209407903 13.5643056398148314 11.1421691822485318   F   F   F
  6.0209177498503390 15.0714507109054114  9.0107441822485494   F   F   F
  7.5280628209407903 16.5785957819958618 11.1421691822485318   F   F   F
  9.0352078920313694  0.0000000000000000  9.0107441822485494   F   F   F
 10.5423529631219495  1.5071450710905796 11.1421691822485318   F   F   F
  9.0352078920313694  3.0142901421810309  9.0107441822485494   F   F   F
 10.5423529631219495  4.5214352132716105 11.1421691822485318   F   F   F
  9.0352078920313694  6.0285802843621905  9.0107441822485494   F   F   F
 10.5423529631219495  7.5357253554526409 11.1421691822485318   F   F   F
  9.0352078920313694  9.0428704265432209  9.0107441822485494   F   F   F
 10.5423529631219495 10.5500154976338010 11.1421691822485318   F   F   F
  9.0352078920313694 12.0571605687242513  9.0107441822485494   F   F   F
 10.5423529631219495 13.5643056398148314 11.1421691822485318   F   F   F
  9.0352078920313694 15.0714507109054114  9.0107441822485494   F   F   F
 10.5423529631219495 16.5785957819958618 11.1421691822485318   F   F   F
 12.0494980342123998  0.0000000000000000  9.0107441822485494   F   F   F
 13.5566431053029799  1.5071450710905796 11.1421691822485318   F   F   F
 12.0494980342123998  3.0142901421810309  9.0107441822485494   F   F   F
 13.5566431053029799  4.5214352132716105 11.1421691822485318   F   F   F
 12.0494980342123998  6.0285802843621905  9.0107441822485494   F   F   F
 13.5566431053029799  7.5357253554526409 11.1421691822485318   F   F   F
 12.0494980342123998  9.0428704265432209  9.0107441822485494   F   F   F
 13.5566431053029799 10.5500154976338010 11.1421691822485318   F   F   F
 12.0494980342123998 12.0571605687242513  9.0107441822485494   F   F   F
 13.5566431053029799 13.5643056398148314 11.1421691822485318   F   F   F
 12.0494980342123998 15.0714507109054114  9.0107441822485494   F   F   F
 13.5566431053029799 16.5785957819958618 11.1421691822485318   F   F   F
 15.0637881763935599  0.0000000000000000  9.0107441822485494   F   F   F
 16.5709332474840103  1.5071450710905796 11.1421691822485318   F   F   F
 15.0637881763935599  3.0142901421810309  9.0107441822485494   F   F   F
 16.5709332474840103  4.5214352132716105 11.1421691822485318   F   F   F
 15.0637881763935599  6.0285802843621905  9.0107441822485494   F   F   F
 16.5709332474840103  7.5357253554526409 11.1421691822485318   F   F   F
 15.0637881763935599  9.0428704265432209  9.0107441822485494   F   F   F
 16.5709332474840103 10.5500154976338010 11.1421691822485318   F   F   F
 15.0637881763935599 12.0571605687242513  9.0107441822485494   F   F   F
 16.5709332474840103 13.5643056398148314 11.1421691822485318   F   F   F
 15.0637881763935599 15.0714507109054114  9.0107441822485494   F   F   F
 16.5709332474840103 16.5785957819958618 11.1421691822485318   F   F   F
  1.4994825365787279  1.5071450710905796  9.0107441822485494   F   F   F
 18.0780783185745904  0.0000000000000000 11.1421691822485318   F   F   F
  1.4994825365787279  4.5214352132716105  9.0107441822485494   F   F   F
 18.0780783185745904  3.0142901421810309 11.1421691822485318   F   F   F
  1.4994825365787279  7.5357253554526409  9.0107441822485494   F   F   F
 18.0780783185745904  6.0285802843621905 11.1421691822485318   F   F   F
  1.4994825365787279 10.5500154976338010  9.0107441822485494   F   F   F
 18.0780783185745904  9.0428704265432209 11.1421691822485318   F   F   F
  1.4994825365787279 13.5643056398148314  9.0107441822485494   F   F   F
 18.0780783185745904 12.0571605687242513 11.1421691822485318   F   F   F
  1.4994825365787279 16.5785957819958618  9.0107441822485494   F   F   F
 18.0780783185745904 15.0714507109054114 11.1421691822485318   F   F   F
  4.5137726787597590  1.5071450710905796  9.0107441822485494   F   F   F
  3.0066276076691789  0.0000000000000000 11.1421691822485318   F   F   F
  4.5137726787597590  4.5214352132716105  9.0107441822485494   F   F   F
  3.0066276076691789  3.0142901421810309 11.1421691822485318   F   F   F
  4.5137726787597590  7.5357253554526409  9.0107441822485494   F   F   F
  3.0066276076691789  6.0285802843621905 11.1421691822485318   F   F   F
  4.5137726787597590 10.5500154976338010  9.0107441822485494   F   F   F
  3.0066276076691789  9.0428704265432209 11.1421691822485318   F   F   F
  4.5137726787597590 13.5643056398148314  9.0107441822485494   F   F   F
  3.0066276076691789 12.0571605687242513 11.1421691822485318   F   F   F
  4.5137726787597590 16.5785957819958618  9.0107441822485494   F   F   F
  3.0066276076691789 15.0714507109054114 11.1421691822485318   F   F   F
  7.5280628209407903  1.5071450710905796  9.0107441822485494   F   F   F
  6.0209177498503390  0.0000000000000000 11.1421691822485318   F   F   F
  7.5280628209407903  4.5214352132716105  9.0107441822485494   F   F   F
  6.0209177498503390  3.0142901421810309 11.1421691822485318   F   F   F
  7.5280628209407903  7.5357253554526409  9.0107441822485494   F   F   F
  6.0209177498503390  6.0285802843621905 11.1421691822485318   F   F   F
  7.5280628209407903 10.5500154976338010  9.0107441822485494   F   F   F
  6.0209177498503390  9.0428704265432209 11.1421691822485318   F   F   F
  7.5280628209407903 13.5643056398148314  9.0107441822485494   F   F   F
  6.0209177498503390 12.0571605687242513 11.1421691822485318   F   F   F
  7.5280628209407903 16.5785957819958618  9.0107441822485494   F   F   F
  6.0209177498503390 15.0714507109054114 11.1421691822485318   F   F   F
 10.5423529631219495  1.5071450710905796  9.0107441822485494   F   F   F
  9.0352078920313694  0.0000000000000000 11.1421691822485318   F   F   F
 10.5423529631219495  4.5214352132716105  9.0107441822485494   F   F   F
  9.0352078920313694  3.0142901421810309 11.1421691822485318   F   F   F
 10.5423529631219495  7.5357253554526409  9.0107441822485494   F   F   F
  9.0352078920313694  6.0285802843621905 11.1421691822485318   F   F   F
 10.5423529631219495 10.5500154976338010  9.0107441822485494   F   F   F
  9.0352078920313694  9.0428704265432209 11.1421691822485318   F   F   F
 10.5423529631219495 13.5643056398148314  9.0107441822485494   F   F   F
  9.0352078920313694 12.0571605687242513 11.1421691822485318   F   F   F
 10.5423529631219495 16.5785957819958618  9.0107441822485494   F   F   F
  9.0352078920313694 15.0714507109054114 11.1421691822485318   F   F   F
 13.5566431053029799  1.5071450710905796  9.0107441822485494   F   F   F
 12.0494980342123998  0.0000000000000000 11.1421691822485318   F   F   F
 13.5566431053029799  4.5214352132716105  9.0107441822485494   F   F   F
 12.0494980342123998  3.0142901421810309 11.1421691822485318   F   F   F
 13.5566431053029799  7.5357253554526409  9.0107441822485494   F   F   F
 12.0494980342123998  6.0285802843621905 11.1421691822485318   F   F   F
 13.5566431053029799 10.5500154976338010  9.0107441822485494   F   F   F
 12.0494980342123998  9.0428704265432209 11.1421691822485318   F   F   F
 13.5566431053029799 13.5643056398148314  9.0107441822485494   F   F   F
 12.0494980342123998 12.0571605687242513 11.1421691822485318   F   F   F
 13.5566431053029799 16.5785957819958618  9.0107441822485494   F   F   F
 12.0494980342123998 15.0714507109054114 11.1421691822485318   F   F   F
 16.5709332474840103  1.5071450710905796  9.0107441822485494   F   F   F
 15.0637881763935599  0.0000000000000000 11.1421691822485318   F   F   F
 16.5709332474840103  4.5214352132716105  9.0107441822485494   F   F   F
 15.0637881763935599  3.0142901421810309 11.1421691822485318   F   F   F
 16.5709332474840103  7.5357253554526409  9.0107441822485494   F   F   F
 15.0637881763935599  6.0285802843621905 11.1421691822485318   F   F   F
 16.5709332474840103 10.5500154976338010  9.0107441822485494   F   F   F
 15.0637881763935599  9.0428704265432209 11.1421691822485318   F   F   F
 16.5709332474840103 13.5643056398148314  9.0107441822485494   F   F   F
 15.0637881763935599 12.0571605687242513 11.1421691822485318   F   F   F
 16.5709332474840103 16.5785957819958618  9.0107441822485494   F   F   F
 15.0637881763935599 15.0714507109054114 11.1421691822485318   F   F   F
 13.5519943295540930  6.3921661599652930 13.8569757930265389   T   T   T
  9.0936056492553803  9.0926356526131045 16.8386790329955467   T   T   T
  9.0781969596988539 11.6571807899030926 16.8818550824381965   T   T   T
 10.3789064190768894 10.4069919120930621 15.0156370172229661   T   T   T
 10.3926918408968429 10.3807330651169707 18.7123615537621788   T   T   T
 11.6792966845419528  9.1039551356772215 16.8239124075898410   T   T   T
  7.7623411021768183 10.3802664340495490 15.0179090375196598   T   T   T
  7.8228306531201577 10.3806988611551709 18.7291335633544520   T   T   T
 10.3826358174289233  7.7881129203048856 15.0198482018314436   T   T   T
 10.3885216990974207  7.8291651662295534 18.6996771395220307   T   T   T
  6.5260762471159541  9.0901486413215355 16.8923906303716755   T   T   T
  7.7620355538819492  7.7694471166499914 15.0258624720078870   T   T   T
  7.8196304794271505  7.8125211856870749 18.7311835860160727   T   T   T
  9.0894425131966621  6.5324461210625833 16.8884611004370448   T   T   T
  9.0512114789691420 14.1651925866327808 16.9123767890072720   T   T   T
 10.3398462294634559 13.0214282028988304 15.0561489543757645   T   T   T
 10.3169245322882901 12.9675064490039524 18.7455607588050093   T   T   T
 11.6351801514875763 11.6761701220492604 16.9137381222030783   T   T   T
  7.7666066898874586 12.9972667809291931 15.0628271268623735   T   T   T
  7.8185098285227026 12.9681297018606934 18.7627301645419458   T   T   T
  6.5246931449520531 11.6368235333895971 16.9216709901008215   T   T   T
 11.7217988278568139 11.8006728193232622 13.3332820746407545   T   T   T
 13.0121113665656658 10.4509859804570446 15.0568467671426518   T   T   T
  9.0633863723993624 11.7504500707348321 13.3024097567161306   T   T   T
 11.7025801646879390  9.1613120591424888 13.3016487669498424   T   T   T
  9.0638737083809762  9.0676795877721741 13.2922791120425217   T   T   T
 11.6173342290592583 11.6672699684237529 20.5009183579709422   T   T   T
 12.9642841983652737 10.4097835632207900 18.7562494958275074   T   T   T
  9.0956603428698504 11.7590274132956871 20.5829786155716157   T   T   T
 11.7385225288028039  9.1377789245057883 20.5862741859791889   T   T   T
  9.1184895631682927  9.1018944142423450 20.5418163737139565   T   T   T
 14.1837223505027481  9.2057253851992513 16.9271865746176928   T   T   T
 13.1693087576089134  7.9143372573411463 15.0048246251632307   T   T   T
 12.9650252813210809  7.9228663139313706 18.7624361979448793   T   T   T
 11.6448191269422541  6.5778049563638872 16.8858242079763059   T   T   T
  6.3666747577688056 11.7424966423622692 13.3457008281564260   T   T   T
  5.1331870182642438 10.3646733064703529 15.0747267543122483   T   T   T
  6.3801112359962326  9.0656909120222604 13.3194108388739689   T   T   T
  6.5836668810781811 11.6284579439223048 20.5248550977163013   T   T   T
  5.2326991369905356 10.3366985201185830 18.7738332405959163   T   T   T
  6.4947717274407291  9.0901082236214314 20.5920039345156844   T   T   T
 11.6570554946325853  6.3900377080701007 13.3673996514588893   T   T   T
  9.0959136281596820  6.3769830033748196 13.3183839426026864   T   T   T
 10.3625752643446365  5.1352613332336245 15.0904456695785374   T   T   T
 11.6400648448955106  6.6094554801261074 20.5123424160097443   T   T   T
  9.1216103320057549  6.4894322126391932 20.5903476975986166   T   T   T
 10.3659195664963395  5.2520951420194120 18.7576291418776329   T   T   T
  4.0159908172113665  9.0853856427753374 16.9321230001127283   T   T   T
  5.1414031382881102  7.7947180618020298 15.0803215175145393   T   T   T
  5.2423667935224101  7.8251139751281569 18.7748412870539454   T   T   T
  6.5415205535985548  6.5262909495134469 16.9226627918095858   T   T   T
  6.4027250959713209  6.3951162627411753 13.3717937861411045   T   T   T
  7.8014533453056263  5.1248713665503987 15.0743844352078060   T   T   T
  6.5943750101654102  6.5586616940336810 20.5283608040152288   T   T   T
  7.8632520102512569  5.2310725250914540 18.7681156978802477   T   T   T
  9.1113108837977723  4.0062720251888804 16.9474825246476719   T   T   T
  7.8881514652372058  7.8270642632373431 22.2906553447133646   T   T   T
  7.8914684712138010 10.3581167071674862 22.2779329571528670   T   T   T
 10.3891989970940344 10.3852506002166294 22.2763657689859116   T   T   T
 10.3952222541228103  7.8775613285994144 22.2967719451615842   T   T   T
  5.2464026368679715  5.2297214417805975 15.2294680271610279   T   T   T
  4.0395076537199595  6.5779956289026309 16.9505592554030251   T   T   T
  5.3473782693177565  5.3169618110941252 18.7073080352953376   T   T   T
  6.6085715499011597  4.0163822207875963 16.9561377227052965   T   T   T
  4.0235956962240227 11.5802199839322615 16.9403177244859542   T   T   T
  5.3174310104874412 12.8543098712794936 18.7076908306268770   T   T   T
  6.5439397892523026 14.1422562867079105 16.9279651792363168   T   T   T
  5.2178961711712306 12.9024446346177797 15.1995291253716704   T   T   T
 11.5615718202200952 14.1787561057007068 16.9224244773272510   T   T   T
 12.8368787690436896 12.9177269205210958 18.6719232534727055   T   T   T
 14.1546643632286919 11.6929520709279142 16.9296016869764507   T   T   T
 12.8822834528595056 12.9809730098390776 15.1862851209580452   T   T   T
 14.1693866355956306  6.7149016856164705 17.0183932940094067   T   T   T
 12.8720145054609549  5.4117164849812012 18.6506652976450233   T   T   T
 11.6238161690052859  4.0462558007790097 16.9419297389347641   T   T   T
 13.0003506785567762  5.2315207282466814 15.2949473423317546   T   T   T


Metal cluster Cu75 on MgO with O on 3.1A middle position distance from MgO optimized structure
E_tot = -629.79312475 eV
Mg  O Cu 
 1.0000000000000000
    18.0857408530864419    0.0000000000000000    0.0000000000000000
     0.0000000000000000   18.0857408530864419    0.0000000000000000
     0.0000000000000000    0.0000000000000000   32.2284153881762805
  72  73  75
Selective dynamics
Cartesian
  0.0000000000000000  0.0000000000000000  8.9999999999999556   F   F   F
  1.5071450710905796  1.5071450710905796 11.1314249999999415   F   F   F
  0.0000000000000000  3.0142901421810309  8.9999999999999556   F   F   F
  1.5071450710905796  4.5214352132716105 11.1314249999999415   F   F   F
  0.0000000000000000  6.0285802843621905  8.9999999999999556   F   F   F
  1.5071450710905796  7.5357253554526409 11.1314249999999415   F   F   F
  0.0000000000000000  9.0428704265432209  8.9999999999999556   F   F   F
  1.5071450710905796 10.5500154976338010 11.1314249999999415   F   F   F
  0.0000000000000000 12.0571605687242513  8.9999999999999556   F   F   F
  1.5071450710905796 13.5643056398148314 11.1314249999999415   F   F   F
  0.0000000000000000 15.0714507109054114  8.9999999999999556   F   F   F
  1.5071450710905796 16.5785957819958618 11.1314249999999415   F   F   F
  3.0142901421810309  0.0000000000000000  8.9999999999999556   F   F   F
  4.5214352132716105  1.5071450710905796 11.1314249999999415   F   F   F
  3.0142901421810309  3.0142901421810309  8.9999999999999556   F   F   F
  4.5214352132716105  4.5214352132716105 11.1314249999999415   F   F   F
  3.0142901421810309  6.0285802843621905  8.9999999999999556   F   F   F
  4.5214352132716105  7.5357253554526409 11.1314249999999415   F   F   F
  3.0142901421810309  9.0428704265432209  8.9999999999999556   F   F   F
  4.5214352132716105 10.5500154976338010 11.1314249999999415   F   F   F
  3.0142901421810309 12.0571605687242513  8.9999999999999556   F   F   F
  4.5214352132716105 13.5643056398148314 11.1314249999999415   F   F   F
  3.0142901421810309 15.0714507109054114  8.9999999999999556   F   F   F
  4.5214352132716105 16.5785957819958618 11.1314249999999415   F   F   F
  6.0285802843621905  0.0000000000000000  8.9999999999999556   F   F   F
  7.5357253554526409  1.5071450710905796 11.1314249999999415   F   F   F
  6.0285802843621905  3.0142901421810309  8.9999999999999556   F   F   F
  7.5357253554526409  4.5214352132716105 11.1314249999999415   F   F   F
  6.0285802843621905  6.0285802843621905  8.9999999999999556   F   F   F
  7.5357253554526409  7.5357253554526409 11.1314249999999415   F   F   F
  6.0285802843621905  9.0428704265432209  8.9999999999999556   F   F   F
  7.5357253554526409 10.5500154976338010 11.1314249999999415   F   F   F
  6.0285802843621905 12.0571605687242513  8.9999999999999556   F   F   F
  7.5357253554526409 13.5643056398148314 11.1314249999999415   F   F   F
  6.0285802843621905 15.0714507109054114  8.9999999999999556   F   F   F
  7.5357253554526409 16.5785957819958618 11.1314249999999415   F   F   F
  9.0428704265432209  0.0000000000000000  8.9999999999999556   F   F   F
 10.5500154976338010  1.5071450710905796 11.1314249999999415   F   F   F
  9.0428704265432209  3.0142901421810309  8.9999999999999556   F   F   F
 10.5500154976338010  4.5214352132716105 11.1314249999999415   F   F   F
  9.0428704265432209  6.0285802843621905  8.9999999999999556   F   F   F
 10.5500154976338010  7.5357253554526409 11.1314249999999415   F   F   F
  9.0428704265432209  9.0428704265432209  8.9999999999999556   F   F   F
 10.5500154976338010 10.5500154976338010 11.1314249999999415   F   F   F
  9.0428704265432209 12.0571605687242513  8.9999999999999556   F   F   F
 10.5500154976338010 13.5643056398148314 11.1314249999999415   F   F   F
  9.0428704265432209 15.0714507109054114  8.9999999999999556   F   F   F
 10.5500154976338010 16.5785957819958618 11.1314249999999415   F   F   F
 12.0571605687242513  0.0000000000000000  8.9999999999999556   F   F   F
 13.5643056398148314  1.5071450710905796 11.1314249999999415   F   F   F
 12.0571605687242513  3.0142901421810309  8.9999999999999556   F   F   F
 13.5643056398148314  4.5214352132716105 11.1314249999999415   F   F   F
 12.0571605687242513  6.0285802843621905  8.9999999999999556   F   F   F
 13.5643056398148314  7.5357253554526409 11.1314249999999415   F   F   F
 12.0571605687242513  9.0428704265432209  8.9999999999999556   F   F   F
 13.5643056398148314 10.5500154976338010 11.1314249999999415   F   F   F
 12.0571605687242513 12.0571605687242513  8.9999999999999556   F   F   F
 13.5643056398148314 13.5643056398148314 11.1314249999999415   F   F   F
 12.0571605687242513 15.0714507109054114  8.9999999999999556   F   F   F
 13.5643056398148314 16.5785957819958618 11.1314249999999415   F   F   F
 15.0714507109054114  0.0000000000000000  8.9999999999999556   F   F   F
 16.5785957819958618  1.5071450710905796 11.1314249999999415   F   F   F
 15.0714507109054114  3.0142901421810309  8.9999999999999556   F   F   F
 16.5785957819958618  4.5214352132716105 11.1314249999999415   F   F   F
 15.0714507109054114  6.0285802843621905  8.9999999999999556   F   F   F
 16.5785957819958618  7.5357253554526409 11.1314249999999415   F   F   F
 15.0714507109054114  9.0428704265432209  8.9999999999999556   F   F   F
 16.5785957819958618 10.5500154976338010 11.1314249999999415   F   F   F
 15.0714507109054114 12.0571605687242513  8.9999999999999556   F   F   F
 16.5785957819958618 13.5643056398148314 11.1314249999999415   F   F   F
 15.0714507109054114 15.0714507109054114  8.9999999999999556   F   F   F
 16.5785957819958618 16.5785957819958618 11.1314249999999415   F   F   F
  1.5071450710905796  1.5071450710905796  8.9999999999999556   F   F   F
  0.0000000000000000  0.0000000000000000 11.1314249999999415   F   F   F
  1.5071450710905796  4.5214352132716105  8.9999999999999556   F   F   F
  0.0000000000000000  3.0142901421810309 11.1314249999999415   F   F   F
  1.5071450710905796  7.5357253554526409  8.9999999999999556   F   F   F
  0.0000000000000000  6.0285802843621905 11.1314249999999415   F   F   F
  1.5071450710905796 10.5500154976338010  8.9999999999999556   F   F   F
  0.0000000000000000  9.0428704265432209 11.1314249999999415   F   F   F
  1.5071450710905796 13.5643056398148314  8.9999999999999556   F   F   F
  0.0000000000000000 12.0571605687242513 11.1314249999999415   F   F   F
  1.5071450710905796 16.5785957819958618  8.9999999999999556   F   F   F
  0.0000000000000000 15.0714507109054114 11.1314249999999415   F   F   F
  4.5214352132716105  1.5071450710905796  8.9999999999999556   F   F   F
  3.0142901421810309  0.0000000000000000 11.1314249999999415   F   F   F
  4.5214352132716105  4.5214352132716105  8.9999999999999556   F   F   F
  3.0142901421810309  3.0142901421810309 11.1314249999999415   F   F   F
  4.5214352132716105  7.5357253554526409  8.9999999999999556   F   F   F
  3.0142901421810309  6.0285802843621905 11.1314249999999415   F   F   F
  4.5214352132716105 10.5500154976338010  8.9999999999999556   F   F   F
  3.0142901421810309  9.0428704265432209 11.1314249999999415   F   F   F
  4.5214352132716105 13.5643056398148314  8.9999999999999556   F   F   F
  3.0142901421810309 12.0571605687242513 11.1314249999999415   F   F   F
  4.5214352132716105 16.5785957819958618  8.9999999999999556   F   F   F
  3.0142901421810309 15.0714507109054114 11.1314249999999415   F   F   F
  7.5357253554526409  1.5071450710905796  8.9999999999999556   F   F   F
  6.0285802843621905  0.0000000000000000 11.1314249999999415   F   F   F
  7.5357253554526409  4.5214352132716105  8.9999999999999556   F   F   F
  6.0285802843621905  3.0142901421810309 11.1314249999999415   F   F   F
  7.5357253554526409  7.5357253554526409  8.9999999999999556   F   F   F
  6.0285802843621905  6.0285802843621905 11.1314249999999415   F   F   F
  7.5357253554526409 10.5500154976338010  8.9999999999999556   F   F   F
  6.0285802843621905  9.0428704265432209 11.1314249999999415   F   F   F
  7.5357253554526409 13.5643056398148314  8.9999999999999556   F   F   F
  6.0285802843621905 12.0571605687242513 11.1314249999999415   F   F   F
  7.5357253554526409 16.5785957819958618  8.9999999999999556   F   F   F
  6.0285802843621905 15.0714507109054114 11.1314249999999415   F   F   F
 10.5500154976338010  1.5071450710905796  8.9999999999999556   F   F   F
  9.0428704265432209  0.0000000000000000 11.1314249999999415   F   F   F
 10.5500154976338010  4.5214352132716105  8.9999999999999556   F   F   F
  9.0428704265432209  3.0142901421810309 11.1314249999999415   F   F   F
 10.5500154976338010  7.5357253554526409  8.9999999999999556   F   F   F
  9.0428704265432209  6.0285802843621905 11.1314249999999415   F   F   F
 10.5500154976338010 10.5500154976338010  8.9999999999999556   F   F   F
  9.0428704265432209  9.0428704265432209 11.1314249999999415   F   F   F
 10.5500154976338010 13.5643056398148314  8.9999999999999556   F   F   F
  9.0428704265432209 12.0571605687242513 11.1314249999999415   F   F   F
 10.5500154976338010 16.5785957819958618  8.9999999999999556   F   F   F
  9.0428704265432209 15.0714507109054114 11.1314249999999415   F   F   F
 13.5643056398148314  1.5071450710905796  8.9999999999999556   F   F   F
 12.0571605687242513  0.0000000000000000 11.1314249999999415   F   F   F
 13.5643056398148314  4.5214352132716105  8.9999999999999556   F   F   F
 12.0571605687242513  3.0142901421810309 11.1314249999999415   F   F   F
 13.5643056398148314  7.5357253554526409  8.9999999999999556   F   F   F
 12.0571605687242513  6.0285802843621905 11.1314249999999415   F   F   F
 13.5643056398148314 10.5500154976338010  8.9999999999999556   F   F   F
 12.0571605687242513  9.0428704265432209 11.1314249999999415   F   F   F
 13.5643056398148314 13.5643056398148314  8.9999999999999556   F   F   F
 12.0571605687242513 12.0571605687242513 11.1314249999999415   F   F   F
 13.5643056398148314 16.5785957819958618  8.9999999999999556   F   F   F
 12.0571605687242513 15.0714507109054114 11.1314249999999415   F   F   F
 16.5785957819958618  1.5071450710905796  8.9999999999999556   F   F   F
 15.0714507109054114  0.0000000000000000 11.1314249999999415   F   F   F
 16.5785957819958618  4.5214352132716105  8.9999999999999556   F   F   F
 15.0714507109054114  3.0142901421810309 11.1314249999999415   F   F   F
 16.5785957819958618  7.5357253554526409  8.9999999999999556   F   F   F
 15.0714507109054114  6.0285802843621905 11.1314249999999415   F   F   F
 16.5785957819958618 10.5500154976338010  8.9999999999999556   F   F   F
 15.0714507109054114  9.0428704265432209 11.1314249999999415   F   F   F
 16.5785957819958618 13.5643056398148314  8.9999999999999556   F   F   F
 15.0714507109054114 12.0571605687242513 11.1314249999999415   F   F   F
 16.5785957819958618 16.5785957819958618  8.9999999999999556   F   F   F
 15.0714507109054114 15.0714507109054114 11.1314249999999415   F   F   F
 13.5787635374964353  9.0688166580021736 13.7422036987373115   T   T   T
  9.0439301682750095  9.0711197213179382 16.8017513576046653   T   T   T
  9.0328013759544419 11.6382575295161264 16.8396982640605657   T   T   T
 10.3648675993590604 10.3881894597865667 15.0045213846805439   T   T   T
 10.3199148760999062 10.3448954875960659 18.6511999973523857   T   T   T
 11.6422509024504173  9.0669875296638658 16.8068490889816715   T   T   T
  7.7256724697055441 10.3807412783692019 14.9853071700150657   T   T   T
  7.7437793828623347 10.3518536302707229 18.6734777198433264   T   T   T
 10.3752940090491226  7.7292467818916171 15.0043448457941277   T   T   T
 10.3307211335504725  7.7902155346004625 18.6512008452615419   T   T   T
  6.4758151820872110  9.0772167919100859 16.8230243473617449   T   T   T
  7.7452269808970060  7.7604208188589956 14.9859564649060157   T   T   T
  7.7564844403559121  7.7916293139159993 18.6661736691558318   T   T   T
  9.0637750063123832  6.4964655316220217 16.8349189780615767   T   T   T
  9.0126414116280422 14.1605576988337845 16.9061849191590419   T   T   T
 10.3106450169428623 13.0257179848676330 15.0598194747301424   T   T   T
 10.2980905190558296 12.9062995452092171 18.7021273545213944   T   T   T
 11.6298058841679168 11.6211708924656190 16.8554548985009838   T   T   T
  7.7352236937307577 13.0167201044675345 15.0319672531818860   T   T   T
  7.7911678728602958 12.9469245416753047 18.7421517286111410   T   T   T
  6.4802460744703723 11.6289812169628277 16.8681864232798269   T   T   T
 11.6672910212352132 11.8575837235442449 13.3343683591943734   T   T   T
 13.0991448077244872 10.4481999026339913 15.0004742751555114   T   T   T
  9.0456627592842356 11.7583421338202481 13.2988756588710064   T   T   T
 11.6498153448315875  9.0634604132814474 13.2864390531367356   T   T   T
  9.0828890451014512  9.0654009088765388 13.2854944430353807   T   T   T
 11.5669894799528183 11.5868209069366692 20.4563703246692263   T   T   T
 12.8968928780396581 10.3246984560485728 18.7145276799033056   T   T   T
  9.0420038102401072 11.7219122601274996 20.5468460205297703   T   T   T
 11.6803920727367458  9.0666427119883330 20.5472381633487444   T   T   T
  9.0487785543681039  9.0691423682896808 20.4622980422814820   T   T   T
 14.1575210072016109  9.0647840515991192 16.9793166752549318   T   T   T
 13.1077800696316000  7.6862140122068041 15.0025609251612657   T   T   T
 12.9022798727487125  7.7970194558900374 18.7196812002368134   T   T   T
 11.6577352039265794  6.5047654151301941 16.8574449467733807   T   T   T
  6.3469203698442094 11.7420302191094237 13.3228522024101022   T   T   T
  5.0716931316528440 10.3618766236719893 15.0126544429157374   T   T   T
  6.3814462683793893  9.0665073189714001 13.2918363752528599   T   T   T
  6.5114460581699403 11.5935210771438530 20.4737555449279469   T   T   T
  5.1771310195794715 10.3164413603866301 18.7109538521362495   T   T   T
  6.3883086830608926  9.0672485688642475 20.5507461778032905   T   T   T
 11.6828323920784385  6.2631133193800368 13.3370986478517128   T   T   T
  9.0615162952637061  6.3539148044271405 13.3042934407380766   T   T   T
 10.3489443050639185  5.0936210351423252 15.0675401198429828   T   T   T
 11.5750252759679295  6.5290569899187245 20.4561287165354280   T   T   T
  9.0566036503825096  6.4041815021374369 20.5441728836416679   T   T   T
 10.3214560935723476  5.2188516835090129 18.6930993654329392   T   T   T
  3.9384764369036094  9.0782332013055367 16.8595550619162005   T   T   T
  5.0867548716590729  7.7894032353962830 15.0121668458824100   T   T   T
  5.1912877543169520  7.8259816009359975 18.7056343660868833   T   T   T
  6.5078881936071546  6.5186779439758231 16.8527783692265238   T   T   T
  6.3674837119278900  6.3792157050277405 13.3436795287124461   T   T   T
  7.7727930322359899  5.1047606941381742 15.0383652174646762   T   T   T
  6.5220588999204052  6.5297448130642053 20.4647464900593157   T   T   T
  7.8117584354711767  5.2068699914099508 18.7261328456891363   T   T   T
  9.0585979093147841  3.9560283286997255 16.9060530333817098   T   T   T
  7.7981440285296646  7.8007960794763811 22.1947973367183131   T   T   T
  7.7954380415355544 10.3186687830673751 22.2015990235940208   T   T   T
 10.3021828835319820 10.3243786734885887 22.2105244750464337   T   T   T
 10.3016230476918871  7.8025308134588709 22.2030831213091915   T   T   T
  5.2102820497942881  5.2159397497779363 15.1954752956148038   T   T   T
  3.9740627938711355  6.5856358629526168 16.8847482237796740   T   T   T
  5.3153798237136742  5.3197378311125023 18.6283427863115811   T   T   T
  6.5621901011560331  3.9935931820864536 16.9026464942321049   T   T   T
  3.9551169336462912 11.5733916088098034 16.8991067280462879   T   T   T
  5.2957756874700426 12.8290377423358652 18.6522097896972419   T   T   T
  6.5190025605814341 14.1434479438211849 16.9071461084744037   T   T   T
  5.1878159068878062 12.9155631405069169 15.1791365528156668   T   T   T
 11.5130889473866915 14.1735455085970834 16.9269021227495919   T   T   T
 12.8162063034079221 12.8593167306440872 18.6341012591218487   T   T   T
 14.1403236136851298 11.5839080699812271 16.9352191426556402   T   T   T
 12.8736671230637914 12.9664801183045153 15.2180582061771226   T   T   T
 14.1557459289004477  6.5357212904573121 16.9395139981803062   T   T   T
 12.8436657160084380  5.2562457742929549 18.6404731357547249   T   T   T
 11.5615081113584584  3.9371131368672287 16.9293103299903329   T   T   T
 12.9060378178569906  5.1632496606316325 15.2230980021695306   T   T   T


Metal cluster Cu75 with O on 3.1A middle position distance from MgO optimized structure
E_tot = -9.46167955 eV
Cu  O 
 1.0000000000000000
    18.0857408530864419    0.0000000000000000    0.0000000000000000
     0.0000000000000000   18.0857408530864419    0.0000000000000000
     0.0000000000000000    0.0000000000000000   32.2284153881762805
  75   1
Cartesian
  9.0539265485009146  9.0675456011355937 16.8752540731528633
  9.0740889758898522 11.6499309853656641 16.8782615904868969
 10.3869346844458992 10.3520684955675701 15.0990761855989160
 10.3302519405313546 10.3369267799876834 18.6927974404236537
 11.6732219269124400  9.0580062509045245 16.8741290307344940
  7.7835156841071820 10.3593583166125462 15.0845850811385027
  7.7504624392887269 10.3524942462097478 18.6976855554120540
 10.3773545104090914  7.7782993476917186 15.1009384200071040
 10.3077032618343623  7.7852195842883622 18.6978284968174435
  6.4573780435166288  9.0735595716796738 16.8573183837139098
  7.7741077492181629  7.7834165049351975 15.0887899557418308
  7.7271474568375211  7.7972209729237667 18.7057218555879459
  9.0463618892774296  6.4843032972932635 16.8845134710821476
  9.0685581234976151 14.1563788603159750 16.8998414947571618
 10.3375336281799690 12.9988699991811902 15.0585911953952554
 10.3284042188676484 12.9176957725393873 18.7233552920469855
 11.6626726990771754 11.5998810862912443 16.9004185771264090
  7.8051860596039049 12.9842758671181766 15.0144259903506789
  7.8100627530161946 12.9559351059686776 18.7432382296414879
  6.5136496858213651 11.6263472889173958 16.8782671841735343
 11.5794523478387532 11.6825948527947077 13.3816634877627223
 13.1692640461832386 10.3877902239452631 14.9882526673168766
  9.0851105447629070 11.5908529853100664 13.3425935635317714
 11.5177240763251909  9.0546413154793104 13.2423280179259120
  9.0726192474758172  9.0605309085627841 13.3247644012013531
 11.5669381174101478 11.5762969539035598 20.4752512108330365
 12.9272162572850107 10.3205168677883101 18.7578919514179994
  9.0522084916097043 11.6969962926207263 20.5554420653992196
 11.6390561947992897  9.0580446414907581 20.5652873872074373
  9.0272635138436979  9.0665146714495997 20.5110875277593792
 14.1677163621825457  9.0419787281480808 17.0105710134265458
 13.1528000463371164  7.7011469996860882 14.9918091892378627
 12.8983402324334389  7.7819017061757956 18.7543279352837047
 11.6322028306597964  6.5060627378635552 16.9027711048825040
  6.5290465267766296 11.6008878462313838 13.3336942524809459
  5.1129368241877025 10.3428646018855090 14.9881884168665298
  6.5285718537590105  9.0670414750209449 13.3313200184179639
  6.5195557421891372 11.5910942859601835 20.4626220178242946
  5.1637657745610159 10.3310420419774243 18.7070907025549786
  6.3846356177797281  9.0772524172569611 20.5552748204060904
 11.5611126783668592  6.4097628679691834 13.3954898878455086
  9.0677942961549789  6.5186664242972681 13.3604959849989573
 10.2966101352805932  5.1130790282193201 15.0789646914629074
 11.5429760393346168  6.5319897654390244 20.4796520700900082
  9.0210756860819021  6.4251759287529024 20.5657751846174257
 10.2881313566444206  5.2073270412490826 18.7351769866350431
  3.9388181924054009  9.0863132651820777 16.8297202091481992
  5.1066517008010237  7.8059112113714146 14.9959045187443998
  5.1372847016717946  7.8290024895444486 18.7209978341784229
  6.4855655080573049  6.5206919538367893 16.8904281390586561
  6.5134032957463930  6.5205138041280746 13.3549200856426076
  7.7658275398221326  5.1426524802880538 15.0475439746669739
  6.4983725884266237  6.5496752058788967 20.4696738719317501
  7.7718697005329780  5.2034164769547875 18.7464401743785700
  9.0092772183318210  3.9612861563600270 16.9187958233702496
  7.7744843001532198  7.8104848399639284 22.2476423337027462
  7.7786461206728710 10.3312908496178313 22.2447821819972127
 10.2919674924910769 10.3215461563967565 22.2670901848109715
 10.2835917343949994  7.7980117782096787 22.2673173813859400
  5.2317210123629376  5.2768708350995706 15.1098527205342670
  3.9885987186920451  6.5861555379208800 16.8525711579140847
  5.2480457634225051  5.3204065524956068 18.6458957697047971
  6.5101392245985945  4.0339650931680699 16.9017528969885511
  4.0224620992435316 11.5815475470868847 16.8409396045978212
  5.3100304912479528 12.8507760848890467 18.6342272063243328
  6.5673689878247572 14.1091804642458793 16.8635940323632383
  5.2695441415047748 12.8673224598780251 15.0888220914205871
 11.5676598067395648 14.1362261202867501 16.9217407859776721
 12.8593623343065282 12.8575636788160903 18.6646181766655879
 14.1434486326654252 11.5644820958066212 16.9401634738845033
 12.8705563538716028 12.8782429637047358 15.1852058822676863
 14.1148798926468633  6.5245822414081127 16.9482178571316773
 12.8219243359891557  5.2447513119024700 18.6763978109583810
 11.5130448092616042  3.9763736055269345 16.9398583975431158
 12.8449353662936812  5.2090680092169173 15.1969958724628906
 13.3932988003291999  9.0410207587197338 13.6378084464613121


Metal cluster Cu75 with O on 3.1A distance from MgO optimized structure
E_tot = -9.68728067 eV
Cu  O 
 1.0000000000000000
    18.0857408530864419    0.0000000000000000    0.0000000000000000
     0.0000000000000000   18.0857408530864419    0.0000000000000000
     0.0000000000000000    0.0000000000000000   32.2284153881762805
  75   1
Cartesian
  9.0398797179367048  9.0604876496637807 16.8896720755615846
  9.0658935431587935 11.6551087706754863 16.9038790642550509
 10.3489071827361023 10.3686514571331116 15.1172433752643958
 10.3593521582653487 10.3470748574254401 18.7069882565295096
 11.6502818449072816  9.0552265203098070 16.8576752931931182
  7.7699092746871692 10.3202409695991566 15.1003626820257466
  7.7810489204800888 10.3519442649980800 18.7135501821203576
 10.2930595648241816  7.7751567652836417 15.0967365274814647
 10.3005376035647949  7.7933421904426359 18.7002502062726350
  6.4480758540878886  9.0597796149712089 16.9017643843392094
  7.7088130345499417  7.7443936433754059 15.1075893970183923
  7.7292102679699086  7.7794956062902383 18.7254422622198469
  8.9884210104091924  6.4893355185053290 16.9067513033397496
  9.0549780733442411 14.1557003203974094 16.9104468951466131
 10.3300713742166366 12.9855764673492846 15.0750652916560810
 10.3293342065835159 12.9466291241901477 18.7460101490629896
 11.6378849750413504 11.6433323722075652 16.9283936385714888
  7.7989921201546180 12.9641255685854571 15.0394708350930593
  7.8105923762991853 12.9512411975359729 18.7534847539038765
  6.5033972152164035 11.6006006473465320 16.9023168482766373
 11.6109611863869926 11.6663518455395749 13.3786348475437027
 12.9735782701591535 10.3662804744919566 15.0765248733231569
  9.0813649302505173 11.5775725438289214 13.3528139260077214
 11.5232608674301122  9.1342658561468770 13.3449996802402122
  9.0285039804051568  9.0364813512410969 13.3269797525799536
 11.5998074212723594 11.6012377091829642 20.4761304255311813
 12.9521947690588348 10.3469514344518920 18.7555321309434468
  9.0725501922984702 11.6852707655177497 20.5572151933052467
 11.6725405213739055  9.0791571016918837 20.5657075002054626
  9.0461023144912520  9.0556614963160911 20.5244619439274345
 14.1517506653277891  9.0921019439436890 16.9226146335300847
 13.0683345001550055  7.8293294521950987 14.9811403771691065
 12.8857919495210762  7.8349673849981691 18.7565082519693611
 11.5497331560164120  6.5209321657622912 16.8978631060603774
  6.5175959147441462 11.5701390780419953 13.3667013887062236
  5.1237654913292143 10.3174714961737184 15.0554026787109141
  6.4862578140950378  9.0311733028641097 13.3582637351220246
  6.5470432944039825 11.5849838969055448 20.4778202074352258
  5.1582942563963767 10.3142413582738897 18.7568318580729994
  6.4065340451690567  9.0609017061581874 20.5673567945342519
 11.4449142276012097  6.5255900002200606 13.2907145418027621
  8.9708129876582703  6.5028049965562049 13.3235062886717692
 10.2263352165310053  5.1413738770056474 15.0662602076418271
 11.5260871540957304  6.5563729333544920 20.4925982279331826
  9.0084978438738794  6.4458081583192142 20.5648465390235664
 10.2392923548240855  5.2067961846516626 18.7477288834517779
  3.9351206790624702  9.0770304057757425 16.9088151234385506
  5.0992926710149886  7.7882618876536629 15.0802667778759432
  5.1292123298383334  7.7932185588586673 18.7502107067952366
  6.4317054353116090  6.4916197615535065 16.9331996721663387
  6.4119431625743042  6.4928831901182367 13.3699104001079334
  7.7076412341910681  5.1188557765991503 15.0570948749831199
  6.4875480461324138  6.5222664653776690 20.4807808916918539
  7.7337515799908463  5.1739324914933658 18.7550457321860016
  8.9871171048745246  3.9522336717739686 16.9220299064447381
  7.7752045610597520  7.7835838848282828 22.2683636958067659
  7.8215836926163265 10.2988541501187996 22.2638903439230376
 10.3429194867120735 10.3224880795774947 22.2551418047548779
 10.2908614468515989  7.8079030001557932 22.2874182620598873
  5.1931433352634091  5.2505737149646841 15.1730860040567759
  3.9403193509572287  6.5390704977897744 16.9150598322491703
  5.2153370130331522  5.2576669066297619 18.6840219638090339
  6.4876407337707631  3.9847219737275497 16.9286283944561902
  4.0114584874014536 11.5742454552467162 16.8940235007551287
  5.3054715964193608 12.8378636331547806 18.6609443268327553
  6.5510051731765353 14.0907469300039168 16.8779910423358466
  5.2514253349012758 12.8470094017231204 15.1114456968709021
 11.5749790741413818 14.1416770705458763 16.9203272596248766
 12.8624548927030737 12.8703220591174254 18.6664710807672698
 14.1489531564774502 11.5924445634609601 16.9272458107079267
 12.8671588081491226 12.8899133251147600 15.1741449905871590
 14.0568144123740257  6.6057121398084808 16.9934298474247569
 12.7605253833681758  5.3147483731414455 18.6455507659401007
 11.4801523983818470  4.0103435885509500 16.9187395479247620
 12.8169536670547810  5.1827586294287702 15.2266822613142381
 13.2733199551599075  6.3154196178599129 13.7676375215189637


Metal cluster Cu75 on MgO with O on 8.1A distance from MgO optimized structure
E_tot = -629.83926642 eV
Mg  O Cu 
 1.0000000000000000
    18.0857408530864419    0.0000000000000000    0.0000000000000000
     0.0000000000000000   18.0857408530864419    0.0000000000000000
     0.0000000000000000    0.0000000000000000   32.2284153881762805
  72  73  75
Selective dynamics
Cartesian
  0.0014927185731719  0.0000000000000000  8.9909356382810426   F   F   F
  1.5086377896637515  1.5071450710905796 11.1223606382810303   F   F   F
  0.0014927185731719  3.0142901421810309  8.9909356382810426   F   F   F
  1.5086377896637515  4.5214352132716105 11.1223606382810303   F   F   F
  0.0014927185731719  6.0285802843621905  8.9909356382810426   F   F   F
  1.5086377896637515  7.5357253554526409 11.1223606382810303   F   F   F
  0.0014927185731719  9.0428704265432209  8.9909356382810426   F   F   F
  1.5086377896637515 10.5500154976338010 11.1223606382810303   F   F   F
  0.0014927185731719 12.0571605687242513  8.9909356382810426   F   F   F
  1.5086377896637515 13.5643056398148314 11.1223606382810303   F   F   F
  0.0014927185731719 15.0714507109054114  8.9909356382810426   F   F   F
  1.5086377896637515 16.5785957819958618 11.1223606382810303   F   F   F
  3.0157828607542028  0.0000000000000000  8.9909356382810426   F   F   F
  4.5229279318447819  1.5071450710905796 11.1223606382810303   F   F   F
  3.0157828607542028  3.0142901421810309  8.9909356382810426   F   F   F
  4.5229279318447819  4.5214352132716105 11.1223606382810303   F   F   F
  3.0157828607542028  6.0285802843621905  8.9909356382810426   F   F   F
  4.5229279318447819  7.5357253554526409 11.1223606382810303   F   F   F
  3.0157828607542028  9.0428704265432209  8.9909356382810426   F   F   F
  4.5229279318447819 10.5500154976338010 11.1223606382810303   F   F   F
  3.0157828607542028 12.0571605687242513  8.9909356382810426   F   F   F
  4.5229279318447819 13.5643056398148314 11.1223606382810303   F   F   F
  3.0157828607542028 15.0714507109054114  8.9909356382810426   F   F   F
  4.5229279318447819 16.5785957819958618 11.1223606382810303   F   F   F
  6.0300730029353620  0.0000000000000000  8.9909356382810426   F   F   F
  7.5372180740258132  1.5071450710905796 11.1223606382810303   F   F   F
  6.0300730029353620  3.0142901421810309  8.9909356382810426   F   F   F
  7.5372180740258132  4.5214352132716105 11.1223606382810303   F   F   F
  6.0300730029353620  6.0285802843621905  8.9909356382810426   F   F   F
  7.5372180740258132  7.5357253554526409 11.1223606382810303   F   F   F
  6.0300730029353620  9.0428704265432209  8.9909356382810426   F   F   F
  7.5372180740258132 10.5500154976338010 11.1223606382810303   F   F   F
  6.0300730029353620 12.0571605687242513  8.9909356382810426   F   F   F
  7.5372180740258132 13.5643056398148314 11.1223606382810303   F   F   F
  6.0300730029353620 15.0714507109054114  8.9909356382810426   F   F   F
  7.5372180740258132 16.5785957819958618 11.1223606382810303   F   F   F
  9.0443631451163924  0.0000000000000000  8.9909356382810426   F   F   F
 10.5515082162069724  1.5071450710905796 11.1223606382810303   F   F   F
  9.0443631451163924  3.0142901421810309  8.9909356382810426   F   F   F
 10.5515082162069724  4.5214352132716105 11.1223606382810303   F   F   F
  9.0443631451163924  6.0285802843621905  8.9909356382810426   F   F   F
 10.5515082162069724  7.5357253554526409 11.1223606382810303   F   F   F
  9.0443631451163924  9.0428704265432209  8.9909356382810426   F   F   F
 10.5515082162069724 10.5500154976338010 11.1223606382810303   F   F   F
  9.0443631451163924 12.0571605687242513  8.9909356382810426   F   F   F
 10.5515082162069724 13.5643056398148314 11.1223606382810303   F   F   F
  9.0443631451163924 15.0714507109054114  8.9909356382810426   F   F   F
 10.5515082162069724 16.5785957819958618 11.1223606382810303   F   F   F
 12.0586532872974228  0.0000000000000000  8.9909356382810426   F   F   F
 13.5657983583880029  1.5071450710905796 11.1223606382810303   F   F   F
 12.0586532872974228  3.0142901421810309  8.9909356382810426   F   F   F
 13.5657983583880029  4.5214352132716105 11.1223606382810303   F   F   F
 12.0586532872974228  6.0285802843621905  8.9909356382810426   F   F   F
 13.5657983583880029  7.5357253554526409 11.1223606382810303   F   F   F
 12.0586532872974228  9.0428704265432209  8.9909356382810426   F   F   F
 13.5657983583880029 10.5500154976338010 11.1223606382810303   F   F   F
 12.0586532872974228 12.0571605687242513  8.9909356382810426   F   F   F
 13.5657983583880029 13.5643056398148314 11.1223606382810303   F   F   F
 12.0586532872974228 15.0714507109054114  8.9909356382810426   F   F   F
 13.5657983583880029 16.5785957819958618 11.1223606382810303   F   F   F
 15.0729434294785829  0.0000000000000000  8.9909356382810426   F   F   F
 16.5800885005691612  1.5071450710905796 11.1223606382810303   F   F   F
 15.0729434294785829  3.0142901421810309  8.9909356382810426   F   F   F
 16.5800885005691612  4.5214352132716105 11.1223606382810303   F   F   F
 15.0729434294785829  6.0285802843621905  8.9909356382810426   F   F   F
 16.5800885005691612  7.5357253554526409 11.1223606382810303   F   F   F
 15.0729434294785829  9.0428704265432209  8.9909356382810426   F   F   F
 16.5800885005691612 10.5500154976338010 11.1223606382810303   F   F   F
 15.0729434294787108 12.0571605687242513  8.9909356382810426   F   F   F
 16.5800885005691612 13.5643056398148314 11.1223606382810303   F   F   F
 15.0729434294787108 15.0714507109054114  8.9909356382810426   F   F   F
 16.5800885005691612 16.5785957819958618 11.1223606382810303   F   F   F
  1.5086377896637515  1.5071450710905796  8.9909356382810426   F   F   F
  0.0014927185731719  0.0000000000000000 11.1223606382810303   F   F   F
  1.5086377896637515  4.5214352132716105  8.9909356382810426   F   F   F
  0.0014927185731719  3.0142901421810309 11.1223606382810303   F   F   F
  1.5086377896637515  7.5357253554526409  8.9909356382810426   F   F   F
  0.0014927185731719  6.0285802843621905 11.1223606382810303   F   F   F
  1.5086377896637515 10.5500154976338010  8.9909356382810426   F   F   F
  0.0014927185731719  9.0428704265432209 11.1223606382810303   F   F   F
  1.5086377896637515 13.5643056398148314  8.9909356382810426   F   F   F
  0.0014927185731719 12.0571605687242513 11.1223606382810303   F   F   F
  1.5086377896637515 16.5785957819958618  8.9909356382810426   F   F   F
  0.0014927185731719 15.0714507109054114 11.1223606382810303   F   F   F
  4.5229279318447819  1.5071450710905796  8.9909356382810426   F   F   F
  3.0157828607542028  0.0000000000000000 11.1223606382810303   F   F   F
  4.5229279318447819  4.5214352132716105  8.9909356382810426   F   F   F
  3.0157828607542028  3.0142901421810309 11.1223606382810303   F   F   F
  4.5229279318447819  7.5357253554526409  8.9909356382810426   F   F   F
  3.0157828607542028  6.0285802843621905 11.1223606382810303   F   F   F
  4.5229279318447819 10.5500154976338010  8.9909356382810426   F   F   F
  3.0157828607542028  9.0428704265432209 11.1223606382810303   F   F   F
  4.5229279318447819 13.5643056398148314  8.9909356382810426   F   F   F
  3.0157828607542028 12.0571605687242513 11.1223606382810303   F   F   F
  4.5229279318447819 16.5785957819958618  8.9909356382810426   F   F   F
  3.0157828607542028 15.0714507109054114 11.1223606382810303   F   F   F
  7.5372180740258132  1.5071450710905796  8.9909356382810426   F   F   F
  6.0300730029353620  0.0000000000000000 11.1223606382810303   F   F   F
  7.5372180740258132  4.5214352132716105  8.9909356382810426   F   F   F
  6.0300730029353620  3.0142901421810309 11.1223606382810303   F   F   F
  7.5372180740258132  7.5357253554526409  8.9909356382810426   F   F   F
  6.0300730029353620  6.0285802843621905 11.1223606382810303   F   F   F
  7.5372180740258132 10.5500154976338010  8.9909356382810426   F   F   F
  6.0300730029353620  9.0428704265432209 11.1223606382810303   F   F   F
  7.5372180740258132 13.5643056398148314  8.9909356382810426   F   F   F
  6.0300730029353620 12.0571605687242513 11.1223606382810303   F   F   F
  7.5372180740258132 16.5785957819958618  8.9909356382810426   F   F   F
  6.0300730029353620 15.0714507109054114 11.1223606382810303   F   F   F
 10.5515082162069724  1.5071450710905796  8.9909356382810426   F   F   F
  9.0443631451163924  0.0000000000000000 11.1223606382810303   F   F   F
 10.5515082162069724  4.5214352132716105  8.9909356382810426   F   F   F
  9.0443631451163924  3.0142901421810309 11.1223606382810303   F   F   F
 10.5515082162069724  7.5357253554526409  8.9909356382810426   F   F   F
  9.0443631451163924  6.0285802843621905 11.1223606382810303   F   F   F
 10.5515082162069724 10.5500154976338010  8.9909356382810426   F   F   F
  9.0443631451163924  9.0428704265432209 11.1223606382810303   F   F   F
 10.5515082162069724 13.5643056398148314  8.9909356382810426   F   F   F
  9.0443631451163924 12.0571605687242513 11.1223606382810303   F   F   F
 10.5515082162069724 16.5785957819958618  8.9909356382810426   F   F   F
  9.0443631451163924 15.0714507109054114 11.1223606382810303   F   F   F
 13.5657983583880029  1.5071450710905796  8.9909356382810426   F   F   F
 12.0586532872974228  0.0000000000000000 11.1223606382810303   F   F   F
 13.5657983583880029  4.5214352132716105  8.9909356382810426   F   F   F
 12.0586532872974228  3.0142901421810309 11.1223606382810303   F   F   F
 13.5657983583880029  7.5357253554526409  8.9909356382810426   F   F   F
 12.0586532872974228  6.0285802843621905 11.1223606382810303   F   F   F
 13.5657983583880029 10.5500154976338010  8.9909356382810426   F   F   F
 12.0586532872974228  9.0428704265432209 11.1223606382810303   F   F   F
 13.5657983583880029 13.5643056398148314  8.9909356382810426   F   F   F
 12.0586532872974228 12.0571605687242513 11.1223606382810303   F   F   F
 13.5657983583880029 16.5785957819958618  8.9909356382810426   F   F   F
 12.0586532872974228 15.0714507109054114 11.1223606382810303   F   F   F
 16.5800885005690333  1.5071450710905796  8.9909356382810426   F   F   F
 15.0729434294785829  0.0000000000000000 11.1223606382810303   F   F   F
 16.5800885005690333  4.5214352132716105  8.9909356382810426   F   F   F
 15.0729434294785829  3.0142901421810309 11.1223606382810303   F   F   F
 16.5800885005690333  7.5357253554526409  8.9909356382810426   F   F   F
 15.0729434294785829  6.0285802843621905 11.1223606382810303   F   F   F
 16.5800885005690333 10.5500154976338010  8.9909356382810426   F   F   F
 15.0729434294785829  9.0428704265432209 11.1223606382810303   F   F   F
 16.5800885005690333 13.5643056398148314  8.9909356382810426   F   F   F
 15.0729434294785829 12.0571605687242513 11.1223606382810303   F   F   F
 16.5800885005690333 16.5785957819958618  8.9909356382810426   F   F   F
 15.0729434294785829 15.0714507109054114 11.1223606382810303   F   F   F
 14.8158762877438814  7.8161898686149192 18.0053267822443672   T   T   T
  9.0922312043072253  9.0098881114826419 16.7974857933174491   T   T   T
  9.0898059870647199 11.5933676126102849 16.7997543086779864   T   T   T
 10.3867049054538576 10.3680773632172425 14.9727006900942960   T   T   T
 10.3639967448474213 10.3527036615491532 18.6370351894281860   T   T   T
 11.6769614974924814  9.0841395417089377 16.8078616764655351   T   T   T
  7.7634538573820944 10.3142383965960303 14.9853876143075748   T   T   T
  7.7975697280850591 10.3022415609603382 18.6411031754304624   T   T   T
 10.3717565572057406  7.7380032963567436 14.9769614643756146   T   T   T
 10.4203513646035955  7.7970498661344756 18.6546705641383532   T   T   T
  6.5145372995510025  8.9931201998005310 16.8293012596020759   T   T   T
  7.7461335037558641  7.6994660689843268 14.9809105184495213   T   T   T
  7.8150914911729057  7.7281499994295357 18.6871807072280234   T   T   T
  9.0604273362493224  6.4674381663259286 16.8373891016604276   T   T   T
  9.0846539292499138 14.1513889636887402 16.8206290136370171   T   T   T
 10.3693999595148529 12.9921652194876636 14.9889342500809732   T   T   T
 10.3324279729001116 12.9128974638270044 18.6464204621067857   T   T   T
 11.6548483996470811 11.6528245090822189 16.8191654767358898   T   T   T
  7.7935582636558056 12.9782759899138949 14.9999677889022642   T   T   T
  7.8205076002740768 12.8741393781192741 18.6343406916329926   T   T   T
  6.5171619202632929 11.5593794910241083 16.8280539218395759   T   T   T
 11.7510294137712332 11.7238582918781002 13.2938621548830742   T   T   T
 13.0239271665892709 10.3783120817525649 15.0097347649118120   T   T   T
  9.0547412401390730 11.7116666037840798 13.2777459443712598   T   T   T
 11.7428653779824455  9.0708876254014275 13.2791558833907768   T   T   T
  9.0683209279842831  9.0332084585824841 13.2679785712599738   T   T   T
 11.5851728654357480 11.6336211179290032 20.4472030869586447   T   T   T
 12.8866600149602064 10.3871751075487460 18.6666092686972256   T   T   T
  9.0600162600333825 11.6857972717113654 20.4822364536428516   T   T   T
 11.6943827705818801  9.0964250981374235 20.5398288516546685   T   T   T
  9.0727288763939509  9.0533802886064532 20.4633774216252569   T   T   T
 14.2684777606963991  9.1858387342437897 16.8044502095188513   T   T   T
 12.9999582804313256  7.7938434661554918 14.9959837409469721   T   T   T
 13.0613817277823880  7.8320899602529099 18.8441974695909806   T   T   T
 11.6024278965496386  6.5334926948413674 16.8377744426656726   T   T   T
  6.3839758762765344 11.6907432570239838 13.3437395926599720   T   T   T
  5.1148230297679751 10.2885722417428003 15.0130767372853811   T   T   T
  6.3837058675093070  9.0111656970574678 13.2833704735682616   T   T   T
  6.5376451018748636 11.5639260954104675 20.4090876532617997   T   T   T
  5.1979346522575058 10.2740461904634532 18.7094147431615205   T   T   T
  6.4008434565142736  9.0409377124480876 20.5451511745694440   T   T   T
 11.6955508072409398  6.3453929266416127 13.3317443539841811   T   T   T
  9.0428314689243248  6.3381741745614324 13.2831113893483792   T   T   T
 10.3105631556051041  5.0747082197557489 15.0056772554272371   T   T   T
 11.5737421998143706  6.5794375936192546 20.4768390959037774   T   T   T
  9.0671388803705639  6.4056127161430396 20.5686909377343987   T   T   T
 10.2784417709165474  5.2224873499722726 18.7263595323471534   T   T   T
  4.0029284077731822  9.0015306890789830 16.8967703014626665   T   T   T
  5.1250405123092166  7.7089099340160141 15.0257775010654964   T   T   T
  5.2112361044374929  7.7794609394051415 18.7326266607013352   T   T   T
  6.5089415209485235  6.4409251347725789 16.8884644954529719   T   T   T
  6.3722632935136003  6.3263078880550854 13.3196628770565564   T   T   T
  7.7354150905116175  5.0773935526649083 15.0365812445051628   T   T   T
  6.5290547834780774  6.5097548476241096 20.4777159115685166   T   T   T
  7.7925536550331413  5.1656754287888207 18.7356024562882340   T   T   T
  9.0189353188994801  3.9476782686497636 16.8845013293563433   T   T   T
  7.8001775344345923  7.8021496325660618 22.2008500178467365   T   T   T
  7.8049360399314844 10.3091186323442745 22.1894989494671435   T   T   T
 10.3104431256827240 10.3652147653923699 22.1948666766369271   T   T   T
 10.3084987258409591  7.8384597268063070 22.2404462886805909   T   T   T
  5.2004802099709240  5.1422955512621593 15.1866764390686591   T   T   T
  4.0197476596371207  6.5022420963324370 16.9157919714683480   T   T   T
  5.2929188380599257  5.2402821486258295 18.6700595070382462   T   T   T
  6.5172826963794668  3.9248082154548745 16.9215534663817131   T   T   T
  3.9735376610844098 11.4998661151702652 16.8689813046479351   T   T   T
  5.3062787896297738 12.7901884796801042 18.5455808255998349   T   T   T
  6.6002253034911149 14.1402513680786122 16.8425401708793636   T   T   T
  5.2205925559440320 12.8652628542167982 15.1901353777449852   T   T   T
 11.5857027049929240 14.1653415482272749 16.8313544882259265   T   T   T
 12.8415342318033563 12.8939764171293767 18.6070182997044640   T   T   T
 14.1455262205966452 11.6707448636555799 16.8310645919053385   T   T   T
 12.9129076587190053 12.9628955802657835 15.0866538495614169   T   T   T
 14.1507537067115354  6.4962851282283722 16.8171342431676862   T   T   T
 12.7411185086848437  5.3123951243039551 18.6159511213485693   T   T   T
 11.4996007669400395  4.0023752491718136 16.8962851241654164   T   T   T
 12.8702641739651895  5.2139233150466877 15.1856457583941502   T   T   T


Metal cluster Cu75 with O on 8.1A distance from MgO optimized structure
E_tot = -9.57095213 eV
Cu  O 
 1.0000000000000000
    18.0857408530864419    0.0000000000000000    0.0000000000000000
     0.0000000000000000   18.0857408530864419    0.0000000000000000
     0.0000000000000000    0.0000000000000000   32.2284153881762805
  75   1
Cartesian
  9.0829248735591648  8.6542449752544712 17.7701488566907386
  9.0624170312031502 11.2398198885160916 17.7760877545079836
 10.3550743597807262  9.9572006530635182 15.9773043027123549
 10.3309243370392121  9.9513455574817140 19.5998207995978824
 11.6677138836425200  8.6677839961924086 17.7768745520591196
  7.7702483277502932  9.9452951709754611 15.9808918048569861
  7.7769343870938288  9.9446035767609349 19.5940605595665467
 10.3536627547262903  7.3706774320903508 15.9742404166002014
 10.3807878445686335  7.3873116718692415 19.6019091482576151
  6.4914740019990393  8.6497688012139200 17.7781756559511983
  7.7735135046827706  7.3677112101178510 15.9708066021953581
  7.7852204209172289  7.3671769760633214 19.6021757227641977
  9.0411324214786895  6.0877595519172694 17.7739905809490679
  9.0379516814595835 13.7613001159614203 17.7755019155451350
 10.3093366159262487 12.5733649485668497 15.9347695173724357
 10.2926111903913338 12.5377803172337785 19.6172164408572733
 11.6020445072221392 11.2412198842720183 17.7833352149187327
  7.7883777485146473 12.5737155630659512 15.9289217173720345
  7.7790657047752774 12.5321814927904054 19.6087580337354339
  6.4980180161429368 11.2053130755502579 17.7929767247573309
 11.5927902162245626 11.2206211030395018 14.2388054233947994
 12.9799217498477386  9.9496555676813099 15.9508525883580834
  9.0487179985253441 11.1967044337837098 14.2165738932760792
 11.5919755814034247  8.6702168590497273 14.2317283267138954
  9.0677059826183939  8.6652176544673765 14.2197625752028145
 11.5470281137117379 11.2169432863779974 21.3855928650980580
 12.8686181859282254  9.9727646770634273 19.6223547484094922
  9.0235919333421286 11.2709194624804461 21.4314659021115297
 11.6410972549912213  8.6707992484409253 21.4549870890961500
  9.0147130817069794  8.6577407530127282 21.4247655108841784
 14.2457101939214912  8.7582200030360760 17.7628458855035980
 12.9646014441783937  7.4012298599896456 15.9265889664763929
 12.9883044114716579  7.3952743832081058 19.7336584257196996
 11.5817554668954230  6.1124348927396372 17.7849305216172517
  6.5132708753789847 11.1873112746040402 14.2406418075571182
  5.1252782399090391  9.9130835623704634 15.9180253577595501
  6.5215464720030063  8.6538380150556122 14.2212413876555068
  6.5102929337013880 11.1675621159780381 21.3412246505328262
  5.1557145281253760  9.9008105373073061 19.6355942355094264
  6.4013117478886317  8.6545149067752920 21.4414097312442671
 11.5673404714775963  6.0990836723065680 14.2298277846889309
  9.0489149064907632  6.1139877111431167 14.2101384409024440
 10.2783202792326023  4.7149190897762567 15.8973185480500536
 11.5228866814421735  6.1404097705058325 21.3923873042893362
  9.0096265038045367  6.0425850951963458 21.4537779410650060
 10.2517206109015753  4.7979182464077308 19.6317068139868418
  3.9798880769088245  8.6413346466165351 17.7856413380836180
  5.1578260018582682  7.3788885156703223 15.9346565388778174
  5.1697507027633414  7.3913663156375788 19.6229414626864447
  6.4929279074488040  6.0901253700397833 17.7874473405238476
  6.5090674563543960  6.1032539621521300 14.2294590086208927
  7.7558285363721762  4.7435389576238460 15.9259005180316286
  6.4899673477152220  6.1338418399156787 21.3697359415590853
  7.7502925202557238  4.7901083496668733 19.6244483753841727
  8.9937620240168528  3.5822393746885215 17.7765640561244354
  7.7367100652093690  7.3884669325434995 23.1576833932658275
  7.7713476033360216  9.9170008348874035 23.1559624936281594
 10.2861679318345995  9.9431142335319631 23.1513217182529800
 10.2620881608938248  7.4057499375015228 23.1677030975506248
  5.2434476874320923  4.8347938199577829 15.9989976273121020
  4.0206507935562614  6.1059117443360806 17.7809441239899328
  5.2499149737772006  4.8663295551283205 19.5624892791196459
  6.4922270028155564  3.5954857236279896 17.7830789628998289
  4.0024662234523554 11.1453091036578869 17.7761541776546395
  5.2437462121818816 12.4283833371810264 19.5211931112530692
  6.5305057897049874 13.7212671767077925 17.7750714873832010
  5.2701211592437094 12.4371867738835107 16.0217508119484080
 11.5615003462185886 13.7258521956955040 17.7784444956410361
 12.8058981670537353 12.4885204948028221 19.5696439738113064
 14.0680349369086812 11.2539322429506434 17.7795574880463079
 12.8374243242831891 12.5022492519251553 15.9780832907075734
 14.0919747890554579  6.0595684956913844 17.7345803762038123
 12.7102489533713783  4.8379728485662223 19.5515734845884204
 11.4801373945887804  3.6080304479035230 17.7748358830102120
 12.8031138252840933  4.8705812557774371 16.0248512432244326
 14.7705087595335200  7.3577514250435190 18.9450831741716783


Metal cluster Cu75 optimized structure
E_tot = -4.49108044 eV
Cu 
 1.0000000000000000
    18.0857408530864419    0.0000000000000000    0.0000000000000000
     0.0000000000000000   18.0857408530864419    0.0000000000000000
     0.0000000000000000    0.0000000000000000   32.2284153881762805
  75
Cartesian
  9.0428703647840827  8.5773766619919005 17.7297637905853342
  9.0428703869911065 11.1626809359951142 17.7346252341352972
 10.3353115682508410  9.8662409698712867 15.9482566557988292
 10.3228366843782418  9.8589096566915604 19.5544834158384653
 11.6253864102325011  8.5768883822297788 17.7342167189114974
  7.7504291681867867  9.8662411080843313 15.9482566513553792
  7.7629041132556669  9.8589096323618595 19.5544833906229556
 10.3344294751032191  7.2800342101045423 15.9482854762589845
 10.3237394702726331  7.2956207543448883 19.5515035760504787
  6.4603543221092279  8.5768884395618556 17.7342168131449966
  7.7513112736989607  7.2800342938023812 15.9482853701533820
  7.7620012931436078  7.2956209034607165 19.5515034409032857
  9.0428704222623981  5.9931758927166472 17.7405626857836509
  9.0428702971372683 13.6816101141465811 17.7443644437258747
 10.3122213096196944 12.5027689557508026 15.8957865694111007
 10.3014599017612003 12.4476353843377154 19.5833966249286604
 11.5965843598386869 11.1367422853142255 17.7572343407147031
  7.7735193855203093 12.5027689883590476 15.8957866231916576
  7.7842806951987455 12.4476353610120398 19.5833967043417267
  6.4891563692370360 11.1367423353084281 17.7572344490026488
 11.5846886333949364 11.1278773159609141 14.2104059591945049
 12.9677868049418219  9.8459942153172264 15.8933988494725824
  9.0428702952764883 11.1099924014924767 14.1888466497268855
 11.5767465625498716  8.5745898823009412 14.1915563176582395
  9.0428704278404979  8.5765581851891586 14.1907404055854656
 11.5679668955005752 11.1104394786851266 21.3264768912389862
 12.9085170876193924  9.8396649823594409 19.5835203098046264
  9.0428703424506054 11.1929173372856621 21.4048580680941924
 11.6666728836864220  8.5790400816311632 21.4138370183736448
  9.0428702446825433  8.5768152853356092 21.3744785794281391
 14.1461350813829334  8.5749260405910182 17.7528619179596419
 12.9659271520408641  7.3054212192268597 15.8961928898949196
 12.9099889924282589  7.3178299255310053 19.5772930418024664
 11.5993007334079028  6.0125209754906832 17.7569923093055309
  6.5010520191123833 11.1278773636477748 14.2104059936662885
  5.1179539891382264  9.8459941831759767 15.8933988125761800
  6.5089943975482640  8.5745899973821000 14.1915562216140625
  6.5177739958572829 11.1104393492660662 21.3264768377721587
  5.1772236251445625  9.8396649710402944 19.5835203422081108
  6.4190676865691447  8.5790402413759281 21.4138369200349210
 11.5883940555928060  6.0327149625475043 14.2039018748720043
  9.0428704265432209  6.0425073104506453 14.1811433445739770
 10.3119643193769850  4.6587154810178433 15.8950666966776311
 11.5699652578265653  6.0625433182966209 21.3235082323079403
  9.0428704574921852  5.9631760892752190 21.4095426582942530
 10.3036873814269256  4.6984865867094303 19.5896404517050406
  3.9396056805558639  8.5749260834366385 17.7528619650766188
  5.1198136825205349  7.3054212870898230 15.8961930132581735
  5.1757518189560185  7.3178298118032821 19.5772928784575413
  6.4864401517902328  6.0125209591159470 17.7569922868789725
  6.4973467880562161  6.0327150442577295 14.2039020412804451
  7.7737765039927460  4.6587155623473011 15.8950667728355057
  6.5157756874746413  6.0625433904117472 21.3235083081042340
  7.7820536661309632  4.6984865421547974 19.5896405634980049
  9.0428704530345367  3.4820159533793431 17.7503542690222673
  7.7792945365227801  7.3176811770630490 23.1137116682140267
  7.7831808872533195  9.8447292062887062 23.1127233927632965
 10.3025599103805892  9.8447292306185350 23.1127234179785788
 10.3064462268934616  7.3176810279470903 23.1137118033612161
  5.2380966972848322  4.7831509403837655 15.9769815163345648
  3.9868029647153560  6.0706525757949317 17.7460084425812248
  5.2486822953350885  4.7928710809618309 19.5039499499904032
  6.5297127805679702  3.5203035841332362 17.7464110474601995
  3.9875186640020592 11.0812260094394333 17.7412587968935007
  5.2499342026505245 12.3551974187167826 19.5036774859561604
  6.5301450697104917 13.6303865991737201 17.7508175460579523
  5.2436776111204813 12.3742675822987209 15.9839267958723301
 11.5555957042719744 13.6303865991737201 17.7508175460579523
 12.8358065949833833 12.3551974430466114 19.5036775111716700
 14.0982220683396680 11.0812259521073582 17.7412587026597706
 12.8420631253171482 12.3742674440856764 15.9839268003157802
 14.0989377676263707  6.0706525184629845 17.7460083483477220
 12.8370584680811533  4.7928709318460001 19.5039500851375927
 11.5560280639568269  3.5203035841332362 17.7464110474601995
 12.8476440515174755  4.7831508566859249 15.9769816224401691


Metal cluster Cu147 on MgO on its (111) facet optimized structure
E_tot = -865.37116193  eV
Mg  O Cu 
 1.0000000000000000
    21.1000309952675167    0.0000000000000000    0.0000000000000000
     0.0000000000000000   21.1000309952675167    0.0000000000000000
     0.0000000000000000    0.0000000000000000   35.6672442999934134
  98  98 147
Selective dynamics
Cartesian
  0.0000000000000000  0.0000000000000000  8.9999999999999112   F   F   F
  1.5071450710904941  1.5071450710904941 11.1314249999998900   F   F   F
  0.0000000000000000  3.0142901421811379  8.9999999999999112   F   F   F
  1.5071450710904941  4.5214352132716318 11.1314249999998900   F   F   F
  0.0000000000000000  6.0285802843621266  8.9999999999999112   F   F   F
  1.5071450710904941  7.5357253554526205 11.1314249999998900   F   F   F
  0.0000000000000000  9.0428704265432636  8.9999999999999112   F   F   F
  1.5071450710904941 10.5500154976337583 11.1314249999998900   F   F   F
  0.0000000000000000 12.0571605687242531  8.9999999999999112   F   F   F
  1.5071450710904941 13.5643056398148971 11.1314249999998900   F   F   F
  0.0000000000000000 15.0714507109053901  8.9999999999999112   F   F   F
  1.5071450710904941 16.5785957819958831 11.1314249999998900   F   F   F
  0.0000000000000000 18.0857408530863779  8.9999999999999112   F   F   F
  1.5071450710904941 19.5928859241770219 11.1314249999998900   F   F   F
  3.0142901421811379  0.0000000000000000  8.9999999999999112   F   F   F
  4.5214352132716318  1.5071450710904941 11.1314249999998900   F   F   F
  3.0142901421811379  3.0142901421811379  8.9999999999999112   F   F   F
  4.5214352132716318  4.5214352132716318 11.1314249999998900   F   F   F
  3.0142901421811379  6.0285802843621266  8.9999999999999112   F   F   F
  4.5214352132716318  7.5357253554526205 11.1314249999998900   F   F   F
  3.0142901421811379  9.0428704265432636  8.9999999999999112   F   F   F
  4.5214352132716318 10.5500154976337583 11.1314249999998900   F   F   F
  3.0142901421811379 12.0571605687242531  8.9999999999999112   F   F   F
  4.5214352132716318 13.5643056398148971 11.1314249999998900   F   F   F
  3.0142901421811379 15.0714507109053901  8.9999999999999112   F   F   F
  4.5214352132716318 16.5785957819958831 11.1314249999998900   F   F   F
  3.0142901421811379 18.0857408530863779  8.9999999999999112   F   F   F
  4.5214352132716318 19.5928859241770219 11.1314249999998900   F   F   F
  6.0285802843621266  0.0000000000000000  8.9999999999999112   F   F   F
  7.5357253554526205  1.5071450710904941 11.1314249999998900   F   F   F
  6.0285802843621266  3.0142901421811379  8.9999999999999112   F   F   F
  7.5357253554526205  4.5214352132716318 11.1314249999998900   F   F   F
  6.0285802843621266  6.0285802843621266  8.9999999999999112   F   F   F
  7.5357253554526205  7.5357253554526205 11.1314249999998900   F   F   F
  6.0285802843621266  9.0428704265432636  8.9999999999999112   F   F   F
  7.5357253554526205 10.5500154976337583 11.1314249999998900   F   F   F
  6.0285802843621266 12.0571605687242531  8.9999999999999112   F   F   F
  7.5357253554526205 13.5643056398148971 11.1314249999998900   F   F   F
  6.0285802843621266 15.0714507109053901  8.9999999999999112   F   F   F
  7.5357253554526205 16.5785957819958831 11.1314249999998900   F   F   F
  6.0285802843621266 18.0857408530863779  8.9999999999999112   F   F   F
  7.5357253554526205 19.5928859241770219 11.1314249999998900   F   F   F
  9.0428704265432636  0.0000000000000000  8.9999999999999112   F   F   F
 10.5500154976337583  1.5071450710904941 11.1314249999998900   F   F   F
  9.0428704265432636  3.0142901421811379  8.9999999999999112   F   F   F
 10.5500154976337583  4.5214352132716318 11.1314249999998900   F   F   F
  9.0428704265432636  6.0285802843621266  8.9999999999999112   F   F   F
 10.5500154976337583  7.5357253554526205 11.1314249999998900   F   F   F
  9.0428704265432636  9.0428704265432636  8.9999999999999112   F   F   F
 10.5500154976337583 10.5500154976337583 11.1314249999998900   F   F   F
  9.0428704265432636 12.0571605687242531  8.9999999999999112   F   F   F
 10.5500154976337583 13.5643056398148971 11.1314249999998900   F   F   F
  9.0428704265432636 15.0714507109053901  8.9999999999999112   F   F   F
 10.5500154976337583 16.5785957819958831 11.1314249999998900   F   F   F
  9.0428704265432636 18.0857408530863779  8.9999999999999112   F   F   F
 10.5500154976337583 19.5928859241770219 11.1314249999998900   F   F   F
 12.0571605687242531  0.0000000000000000  8.9999999999999112   F   F   F
 13.5643056398148971  1.5071450710904941 11.1314249999998900   F   F   F
 12.0571605687242531  3.0142901421811379  8.9999999999999112   F   F   F
 13.5643056398148971  4.5214352132716318 11.1314249999998900   F   F   F
 12.0571605687242531  6.0285802843621266  8.9999999999999112   F   F   F
 13.5643056398148971  7.5357253554526205 11.1314249999998900   F   F   F
 12.0571605687242531  9.0428704265432636  8.9999999999999112   F   F   F
 13.5643056398148971 10.5500154976337583 11.1314249999998900   F   F   F
 12.0571605687242531 12.0571605687242531  8.9999999999999112   F   F   F
 13.5643056398148971 13.5643056398148971 11.1314249999998900   F   F   F
 12.0571605687242531 15.0714507109053901  8.9999999999999112   F   F   F
 13.5643056398148971 16.5785957819958831 11.1314249999998900   F   F   F
 12.0571605687242531 18.0857408530863779  8.9999999999999112   F   F   F
 13.5643056398148971 19.5928859241770219 11.1314249999998900   F   F   F
 15.0714507109053901  0.0000000000000000  8.9999999999999112   F   F   F
 16.5785957819958831  1.5071450710904941 11.1314249999998900   F   F   F
 15.0714507109053901  3.0142901421811379  8.9999999999999112   F   F   F
 16.5785957819958831  4.5214352132716318 11.1314249999998900   F   F   F
 15.0714507109053901  6.0285802843621266  8.9999999999999112   F   F   F
 16.5785957819958831  7.5357253554526205 11.1314249999998900   F   F   F
 15.0714507109053901  9.0428704265432636  8.9999999999999112   F   F   F
 16.5785957819958831 10.5500154976337583 11.1314249999998900   F   F   F
 15.0714507109053901 12.0571605687242531  8.9999999999999112   F   F   F
 16.5785957819958831 13.5643056398148971 11.1314249999998900   F   F   F
 15.0714507109053901 15.0714507109053901  8.9999999999999112   F   F   F
 16.5785957819958831 16.5785957819958831 11.1314249999998900   F   F   F
 15.0714507109053901 18.0857408530863779  8.9999999999999112   F   F   F
 16.5785957819958831 19.5928859241770219 11.1314249999998900   F   F   F
 18.0857408530863779  0.0000000000000000  8.9999999999999112   F   F   F
 19.5928859241770219  1.5071450710904941 11.1314249999998900   F   F   F
 18.0857408530863779  3.0142901421811379  8.9999999999999112   F   F   F
 19.5928859241770219  4.5214352132716318 11.1314249999998900   F   F   F
 18.0857408530863779  6.0285802843621266  8.9999999999999112   F   F   F
 19.5928859241770219  7.5357253554526205 11.1314249999998900   F   F   F
 18.0857408530863779  9.0428704265432636  8.9999999999999112   F   F   F
 19.5928859241770219 10.5500154976337583 11.1314249999998900   F   F   F
 18.0857408530863779 12.0571605687242531  8.9999999999999112   F   F   F
 19.5928859241770219 13.5643056398148971 11.1314249999998900   F   F   F
 18.0857408530863779 15.0714507109053901  8.9999999999999112   F   F   F
 19.5928859241770219 16.5785957819958831 11.1314249999998900   F   F   F
 18.0857408530863779 18.0857408530863779  8.9999999999999112   F   F   F
 19.5928859241770219 19.5928859241770219 11.1314249999998900   F   F   F
  1.5071450710904941  1.5071450710904941  8.9999999999999112   F   F   F
  0.0000000000000000  0.0000000000000000 11.1314249999998900   F   F   F
  1.5071450710904941  4.5214352132716318  8.9999999999999112   F   F   F
  0.0000000000000000  3.0142901421811379 11.1314249999998900   F   F   F
  1.5071450710904941  7.5357253554526205  8.9999999999999112   F   F   F
  0.0000000000000000  6.0285802843621266 11.1314249999998900   F   F   F
  1.5071450710904941 10.5500154976337583  8.9999999999999112   F   F   F
  0.0000000000000000  9.0428704265432636 11.1314249999998900   F   F   F
  1.5071450710904941 13.5643056398148971  8.9999999999999112   F   F   F
  0.0000000000000000 12.0571605687242531 11.1314249999998900   F   F   F
  1.5071450710904941 16.5785957819958831  8.9999999999999112   F   F   F
  0.0000000000000000 15.0714507109053901 11.1314249999998900   F   F   F
  1.5071450710904941 19.5928859241770219  8.9999999999999112   F   F   F
  0.0000000000000000 18.0857408530863779 11.1314249999998900   F   F   F
  4.5214352132716318  1.5071450710904941  8.9999999999999112   F   F   F
  3.0142901421811379  0.0000000000000000 11.1314249999998900   F   F   F
  4.5214352132716318  4.5214352132716318  8.9999999999999112   F   F   F
  3.0142901421811379  3.0142901421811379 11.1314249999998900   F   F   F
  4.5214352132716318  7.5357253554526205  8.9999999999999112   F   F   F
  3.0142901421811379  6.0285802843621266 11.1314249999998900   F   F   F
  4.5214352132716318 10.5500154976337583  8.9999999999999112   F   F   F
  3.0142901421811379  9.0428704265432636 11.1314249999998900   F   F   F
  4.5214352132716318 13.5643056398148971  8.9999999999999112   F   F   F
  3.0142901421811379 12.0571605687242531 11.1314249999998900   F   F   F
  4.5214352132716318 16.5785957819958831  8.9999999999999112   F   F   F
  3.0142901421811379 15.0714507109053901 11.1314249999998900   F   F   F
  4.5214352132716318 19.5928859241770219  8.9999999999999112   F   F   F
  3.0142901421811379 18.0857408530863779 11.1314249999998900   F   F   F
  7.5357253554526205  1.5071450710904941  8.9999999999999112   F   F   F
  6.0285802843621266  0.0000000000000000 11.1314249999998900   F   F   F
  7.5357253554526205  4.5214352132716318  8.9999999999999112   F   F   F
  6.0285802843621266  3.0142901421811379 11.1314249999998900   F   F   F
  7.5357253554526205  7.5357253554526205  8.9999999999999112   F   F   F
  6.0285802843621266  6.0285802843621266 11.1314249999998900   F   F   F
  7.5357253554526205 10.5500154976337583  8.9999999999999112   F   F   F
  6.0285802843621266  9.0428704265432636 11.1314249999998900   F   F   F
  7.5357253554526205 13.5643056398148971  8.9999999999999112   F   F   F
  6.0285802843621266 12.0571605687242531 11.1314249999998900   F   F   F
  7.5357253554526205 16.5785957819958831  8.9999999999999112   F   F   F
  6.0285802843621266 15.0714507109053901 11.1314249999998900   F   F   F
  7.5357253554526205 19.5928859241770219  8.9999999999999112   F   F   F
  6.0285802843621266 18.0857408530863779 11.1314249999998900   F   F   F
 10.5500154976337583  1.5071450710904941  8.9999999999999112   F   F   F
  9.0428704265432636  0.0000000000000000 11.1314249999998900   F   F   F
 10.5500154976337583  4.5214352132716318  8.9999999999999112   F   F   F
  9.0428704265432636  3.0142901421811379 11.1314249999998900   F   F   F
 10.5500154976337583  7.5357253554526205  8.9999999999999112   F   F   F
  9.0428704265432636  6.0285802843621266 11.1314249999998900   F   F   F
 10.5500154976337583 10.5500154976337583  8.9999999999999112   F   F   F
  9.0428704265432636  9.0428704265432636 11.1314249999998900   F   F   F
 10.5500154976337583 13.5643056398148971  8.9999999999999112   F   F   F
  9.0428704265432636 12.0571605687242531 11.1314249999998900   F   F   F
 10.5500154976337583 16.5785957819958831  8.9999999999999112   F   F   F
  9.0428704265432636 15.0714507109053901 11.1314249999998900   F   F   F
 10.5500154976337583 19.5928859241770219  8.9999999999999112   F   F   F
  9.0428704265432636 18.0857408530863779 11.1314249999998900   F   F   F
 13.5643056398148971  1.5071450710904941  8.9999999999999112   F   F   F
 12.0571605687242531  0.0000000000000000 11.1314249999998900   F   F   F
 13.5643056398148971  4.5214352132716318  8.9999999999999112   F   F   F
 12.0571605687242531  3.0142901421811379 11.1314249999998900   F   F   F
 13.5643056398148971  7.5357253554526205  8.9999999999999112   F   F   F
 12.0571605687242531  6.0285802843621266 11.1314249999998900   F   F   F
 13.5643056398148971 10.5500154976337583  8.9999999999999112   F   F   F
 12.0571605687242531  9.0428704265432636 11.1314249999998900   F   F   F
 13.5643056398148971 13.5643056398148971  8.9999999999999112   F   F   F
 12.0571605687242531 12.0571605687242531 11.1314249999998900   F   F   F
 13.5643056398148971 16.5785957819958831  8.9999999999999112   F   F   F
 12.0571605687242531 15.0714507109053901 11.1314249999998900   F   F   F
 13.5643056398148971 19.5928859241770219  8.9999999999999112   F   F   F
 12.0571605687242531 18.0857408530863779 11.1314249999998900   F   F   F
 16.5785957819958831  1.5071450710904941  8.9999999999999112   F   F   F
 15.0714507109053901  0.0000000000000000 11.1314249999998900   F   F   F
 16.5785957819958831  4.5214352132716318  8.9999999999999112   F   F   F
 15.0714507109053901  3.0142901421811379 11.1314249999998900   F   F   F
 16.5785957819958831  7.5357253554526205  8.9999999999999112   F   F   F
 15.0714507109053901  6.0285802843621266 11.1314249999998900   F   F   F
 16.5785957819958831 10.5500154976337583  8.9999999999999112   F   F   F
 15.0714507109053901  9.0428704265432636 11.1314249999998900   F   F   F
 16.5785957819958831 13.5643056398148971  8.9999999999999112   F   F   F
 15.0714507109053901 12.0571605687242531 11.1314249999998900   F   F   F
 16.5785957819958831 16.5785957819958831  8.9999999999999112   F   F   F
 15.0714507109053901 15.0714507109053901 11.1314249999998900   F   F   F
 16.5785957819958831 19.5928859241770219  8.9999999999999112   F   F   F
 15.0714507109053901 18.0857408530863779 11.1314249999998900   F   F   F
 19.5928859241770219  1.5071450710904941  8.9999999999999112   F   F   F
 18.0857408530863779  0.0000000000000000 11.1314249999998900   F   F   F
 19.5928859241770219  4.5214352132716318  8.9999999999999112   F   F   F
 18.0857408530863779  3.0142901421811379 11.1314249999998900   F   F   F
 19.5928859241770219  7.5357253554526205  8.9999999999999112   F   F   F
 18.0857408530863779  6.0285802843621266 11.1314249999998900   F   F   F
 19.5928859241770219 10.5500154976337583  8.9999999999999112   F   F   F
 18.0857408530863779  9.0428704265432636 11.1314249999998900   F   F   F
 19.5928859241770219 13.5643056398148971  8.9999999999999112   F   F   F
 18.0857408530863779 12.0571605687242531 11.1314249999998900   F   F   F
 19.5928859241770219 16.5785957819958831  8.9999999999999112   F   F   F
 18.0857408530863779 15.0714507109053901 11.1314249999998900   F   F   F
 19.5928859241770219 19.5928859241770219  8.9999999999999112   F   F   F
 18.0857408530863779 18.0857408530863779 11.1314249999998900   F   F   F
 10.5979721735222316  9.7454289307215927 20.0074771210556328   T   T   T
 11.8786601991413843  7.5211401551428843 20.2010364734882231   T   T   T
  9.3158277471539339  7.5209161910180242 20.2007639860011743   T   T   T
 11.8796568516791545  9.1541853144610652 22.1817672946543105   T   T   T
  9.3145013969412602  9.1536296952024028 22.1819738505773536   T   T   T
 10.6014424990106004  8.1324334802592588 18.0262164671688687   T   T   T
 13.1618383458050623  9.7363838521421968 19.9989557278916905   T   T   T
  8.0330361895457738  9.7362069960386659 20.0012819418730707   T   T   T
 10.6011491269890961 11.3620673702504824 22.0077963669616494   T   T   T
 11.8740371560635154 10.3569981597043235 17.7988093260804341   T   T   T
  9.3198614961858013 10.3565115935053829 17.8019908619892817   T   T   T
 11.8802358924498730 11.9497994919159662 19.8332757492964262   T   T   T
  9.3111081303642127 11.9502880991054230 19.8366247233448263   T   T   T
 13.1599554750130405  5.3019294849971246 20.3800548293160446   T   T   T
 10.5986571499418396  5.3218309709880991 20.4133750154466647   T   T   T
 13.1329027098317148  6.9333669755067859 22.3571590411679928   T   T   T
 10.5895060822691320  6.9194076081523965 22.3980741944362443   T   T   T
 11.8962750303228244  5.9157234017622615 18.2193938627004393   T   T   T
 14.4296428532755101  7.5147563110207845 20.1507400490988786   T   T   T
 13.1798582494252727  8.1082873819040859 17.9992294795812136   T   T   T
  8.0351607944608308  5.3040534536395434 20.3787100753077723   T   T   T
  8.0428823633785402  6.9348614869030545 22.3545310314480119   T   T   T
  9.3042923748114710  5.9151049535919862 18.2196399782738219   T   T   T
  6.7625338634777421  7.5169133545722788 20.1437998469441197   T   T   T
  8.0220185984640722  8.1095921312673305 17.9960070155622169   T   T   T
 13.1626956143538258  8.5775749680872480 24.3399001539322555   T   T   T
 10.5981690244139362  8.5656274177712071 24.3438163042378655   T   T   T
 14.4396860899317918  9.1631391013825088 22.1616745803730026   T   T   T
 11.9016665566118256 10.8028036594253543 24.1501920327833162   T   T   T
 13.1954615579907149 11.3669435499769946 22.0163084123500319   T   T   T
  8.0322231813988498  8.5749944671941911 24.3374182813727664   T   T   T
  6.7525985833571607  9.1695491710441850 22.1604110151802871   T   T   T
  9.3043849569645918 10.8019249870146226 24.1532440052080624   T   T   T
  8.0089653780820793 11.3674050837393672 22.0223257221205735   T   T   T
 10.6021139502184418  6.5064008736208692 16.0618783113018289   T   T   T
 11.9096608295372253  8.7134082236928183 15.8607087377731464   T   T   T
  9.2994625754578166  8.7125502560959767 15.8589830199107187   T   T   T
 15.7220483148308379  9.7244353662740526 19.9882977388466117   T   T   T
 14.4208226869256713 10.3146076697634488 17.8143945789965947   T   T   T
 14.4385704614815698 11.9382628141503275 19.8500469840024927   T   T   T
  5.4650065626441409  9.7212481548651972 19.9920621684082569   T   T   T
  6.7668849632528465 10.3085204468803404 17.8253767337080333   T   T   T
  6.7497353084494280 11.9329444788480039 19.8663135732033034   T   T   T
 10.6029548418722399 12.9959463855629256 24.0087901579500453   T   T   T
 11.9034341533084262 13.5409197600458633 21.8517250115405623   T   T   T
  9.2988464772470074 13.5421599400189709 21.8552766047749607   T   T   T
 13.1677692170908376 10.9777122249885686 15.5825312457002596   T   T   T
 10.5956566745873566 11.0150420279493417 15.5915133134053843   T   T   T
 13.1346682560004844 12.5560243027680549 17.6609609365767284   T   T   T
 10.5907348865531574 12.5861282038889950 17.6451409311236027   T   T   T
  8.0169446444126198 10.9605731727520919 15.5984720660024916   T   T   T
  8.0401973504817192 12.5522236682162003 17.6705190699478791   T   T   T
 13.1676421813630302 14.1547968559018269 19.6928365729180683   T   T   T
 10.5972701791431216 14.1518702291367529 19.6742705940137625   T   T   T
  8.0229420619120138 14.1524964978422023 19.6971442184892531   T   T   T
 14.3715728429470335  3.1867820324534648 20.5416888070701731   T   T   T
 11.8617177802829552  3.1588909242556706 20.5578739529660872   T   T   T
 14.3965840931193014  4.7651838735498835 22.5055261050514588   T   T   T
 11.8521245007306497  4.7091928047755118 22.5872118965119100   T   T   T
 13.1298953304585133  3.7222705630453783 18.4145825777625909   T   T   T
 15.6677405246427774  5.3330072629489385 20.3495841813738174   T   T   T
 14.4681315068301526  5.8813735723479699 18.1685582477303313   T   T   T
  9.3347251751591358  3.1587129089887935 20.5514309408032005   T   T   T
  9.3214758026909372  4.7044557665306961 22.5793493487336150   T   T   T
 10.5970133221310086  3.6422726091810445 18.4003664667593476   T   T   T
 14.3943436051413762  6.3876206601378280 24.4471969899362556   T   T   T
 11.8525284545454230  6.3251728092892545 24.5379222675589794   T   T   T
 15.7426906670544717  6.9145289062777078 22.3382645335974246   T   T   T
  9.3178719464036472  6.3174119035220722 24.5353908448482088   T   T   T
 11.8875941960351117  4.3261869885053272 16.3046556072335953   T   T   T
 13.2210054560461749  6.4868164860055728 16.0478782048622222   T   T   T
 16.9301632339839188  7.5143926272428221 20.1409478701905584   T   T   T
 15.7142686471655164  8.0710756021086478 17.9643023203050518   T   T   T
 14.4734348466966640  8.6771524917739669 15.8450872554206761   T   T   T
  6.8291432499300653  3.1856741260620032 20.5435752348811924   T   T   T
  6.7758534401868715  4.7661019654518997 22.5022100772256373   T   T   T
  8.0566913942511462  3.7246380038040505 18.4117338324146225   T   T   T
  5.5310437564219388  5.3335706397187659 20.3412959412651482   T   T   T
  6.7319201375943560  5.8847107042028588 18.1623637217923104   T   T   T
  6.7671281401275660  6.3905637636330486 24.4410993919220836   T   T   T
  5.4428678357579496  6.9226386861908660 22.3300137189007337   T   T   T
  9.3137495949342313  4.3274471214837869 16.3032241403618059   T   T   T
  7.9827003092812365  6.4872055412774436 16.0475882263393359   T   T   T
  4.2613541931328074  7.5088792276939431 20.1285321742929852   T   T   T
  5.4841842170947546  8.0719869146552643 17.9534755913190516   T   T   T
  6.7345572576264443  8.6776239153747241 15.8324540659658393   T   T   T
 14.3762948714815533  8.0274559229194526 26.3682810057752981   T   T   T
 11.8647168759058648  8.0322457319415825 26.4536805196004856   T   T   T
 15.6778567345560393  8.5717258283566675 24.2605977772934409   T   T   T
 13.1512388566871845 10.2315352247790976 26.2538431307809539   T   T   T
 14.4865910993834337 10.8198186455178860 24.1481938091698325   T   T   T
  9.3376232128042069  8.0288982474979598 26.4498163645473099   T   T   T
 10.6038876540861811 10.2391335169632764 26.3628849412273496   T   T   T
 16.9500823996843444  9.1207478283318064 22.1287842829275725   T   T   T
 15.7571236999466571 11.3644431051955586 22.0190995222235628   T   T   T
 11.8890744957920536 12.4153859776905335 26.0902286301790518   T   T   T
 13.2312693936594812 13.0000568460846200 23.9964283577638007   T   T   T
 14.4956854105948985 13.5426671904023070 21.8777229928112895   T   T   T
  6.8269690449250531  8.0259472628075645 26.3646559802058000   T   T   T
  5.5142667611089564  8.5833116031212136 24.2580142532282999   T   T   T
  8.0568900494695264 10.2295298777826744 26.2551781027933302   T   T   T
  6.7201634093945284 10.8220484613508994 24.1544153979978802   T   T   T
  4.2410973073834271  9.1250291456324550 22.1216312039642666   T   T   T
  5.4440772280407908 11.3657700134757800 22.0318496179899839   T   T   T
  9.3219030893960504 12.4134891048752536 26.0974683082769339   T   T   T
  7.9782281889039171 12.9995657813362122 24.0068553813435024   T   T   T
  6.7089572942767228 13.5418813914082836 21.8943496716982189   T   T   T
 10.6056593708688389  4.8918065894902023 14.2401637517218624   T   T   T
 11.8971789055430950  7.0577927970080356 13.9431340213274861   T   T   T
  9.3077498605139866  7.0542781205899718 13.9448676477743359   T   T   T
 13.1757594535213176  9.3131472405918760 13.7484726834693518   T   T   T
 10.6111271761557298  9.3081706709371588 13.7531745697883974   T   T   T
  8.0535735299963260  9.3113191030201659 13.7353303073496367   T   T   T
 18.1504789299922109  9.7253143081719511 19.9984367400332630   T   T   T
 16.9261378631462343 10.3037572682451017 17.8413216620902482   T   T   T
 16.9434942491368794 11.9184991773076536 19.8212139243276013   T   T   T
 15.6744410672963781 10.9349675190167570 15.7034145973919870   T   T   T
 15.7535731945831969 12.5551267314630568 17.6625137025728627   T   T   T
 15.6808029208711783 14.1033955704438423 19.6877191740736812   T   T   T
  3.0286246483670283  9.7071858106416045 19.9920116152649641   T   T   T
  4.2561510946246317 10.2957759936409197 17.8590120951688185   T   T   T
  4.2427229823643140 11.9087576567716216 19.8470806828365056   T   T   T
  5.4990138967103359 10.9232873674651980 15.7350593361356488   T   T   T
  5.4290141600487427 12.5472266964066570 17.6850509233164459   T   T   T
  5.5026912726887431 14.0964028419471727 19.7173291042791021   T   T   T
 10.6015086145261286 14.5675973396375191 25.8857407064286065   T   T   T
 11.8871536987098043 15.1390717226484313 23.8082155296702282   T   T   T
  9.3184033417586090 15.1397317331006054 23.8093273528974301   T   T   T
 13.1588349773292332 15.6943035398109956 21.7012142298484996   T   T   T
 10.6013633191291596 15.7831461352892344 21.7125219758388610   T   T   T
  8.0417671246537736 15.6936534133183532 21.7044033529012772   T   T   T
 14.4946996398245602 11.6061994125693779 13.5608639184873354   T   T   T
 11.8997224560297301 11.6327187563045928 13.4613317003878841   T   T   T
 14.4216015772741493 13.1519195845677679 15.5681401448761321   T   T   T
 11.8589060896547593 13.2309477236859063 15.5062952837132286   T   T   T
  9.2598358284583266 11.6301537326002045 13.4770074549835162   T   T   T
  9.3139025149223880 13.2179867952947969 15.5175111194636681   T   T   T
 14.3954662809851435 14.7112563762444726 17.5630193197659565   T   T   T
 11.8516012126641126 14.7948945841001738 17.5094221021858978   T   T   T
  9.3130806683205876 14.7935883111795601 17.5141736956042813   T   T   T
  6.6667766172881278 11.5774234961143616 13.5975122603043381   T   T   T
  6.7474042143469601 13.1358092392346038 15.5821232852868317   T   T   T
  6.7538237761493116 14.7026860568712987 17.5761992278316903   T   T   T
 14.3830442502479272 16.2563423721171034 19.5720316267765959   T   T   T
 11.8706400301627060 16.3085219622298361 19.5746925414808608   T   T   T
  9.3265225990171210 16.3083571483122540 19.5783780992220215   T   T   T
  6.8121770290309573 16.2496298878469183 19.5760105722660995   T   T   T


Metal cluster Cu192 on MgO on its (100) facet optimized structure
E_tot = -1436.32075698 eV
Mg  O Cu 
 1.0000000000000000
    27.1286112796296663    0.0000000000000000    0.0000000000000000
     0.0000000000000000   27.1286112796296663    0.0000000000000000
     0.0000000000000000    0.0000000000000000   35.9333715890047500
 162 162 192
Selective dynamics
Cartesian
  0.0000000000000000  0.0000000000000000  8.9999999999999556   F   F   F
  1.5071450710905789  1.5071450710905789 11.1314250000000392   F   F   F
  0.0000000000000000  3.0142901421811605  8.9999999999999556   F   F   F
  1.5071450710905789  4.5214352132715465 11.1314250000000392   F   F   F
  0.0000000000000000  6.0285802843621257  8.9999999999999556   F   F   F
  1.5071450710905789  7.5357253554527084 11.1314250000000392   F   F   F
  0.0000000000000000  9.0428704265432867  8.9999999999999556   F   F   F
  1.5071450710905789 10.5500154976336713 11.1314250000000392   F   F   F
  0.0000000000000000 12.0571605687242549  8.9999999999999556   F   F   F
  1.5071450710905789 13.5643056398148332 11.1314250000000392   F   F   F
  0.0000000000000000 15.0714507109054132  8.9999999999999556   F   F   F
  1.5071450710905789 16.5785957819959933 11.1314250000000392   F   F   F
  0.0000000000000000 18.0857408530863815  8.9999999999999556   F   F   F
  1.5071450710905789 19.5928859241769615 11.1314250000000392   F   F   F
  0.0000000000000000 21.1000309952675380  8.9999999999999556   F   F   F
  1.5071450710905789 22.6071760663581180 11.1314250000000392   F   F   F
  0.0000000000000000 24.1143211374485062  8.9999999999999556   F   F   F
  1.5071450710905789 25.6214662085390863 11.1314250000000392   F   F   F
  3.0142901421811605  0.0000000000000000  8.9999999999999556   F   F   F
  4.5214352132715465  1.5071450710905789 11.1314250000000392   F   F   F
  3.0142901421811605  3.0142901421811605  8.9999999999999556   F   F   F
  4.5214352132715465  4.5214352132715465 11.1314250000000392   F   F   F
  3.0142901421811605  6.0285802843621257  8.9999999999999556   F   F   F
  4.5214352132715465  7.5357253554527084 11.1314250000000392   F   F   F
  3.0142901421811605  9.0428704265432867  8.9999999999999556   F   F   F
  4.5214352132715465 10.5500154976336713 11.1314250000000392   F   F   F
  3.0142901421811605 12.0571605687242549  8.9999999999999556   F   F   F
  4.5214352132715465 13.5643056398148332 11.1314250000000392   F   F   F
  3.0142901421811605 15.0714507109054132  8.9999999999999556   F   F   F
  4.5214352132715465 16.5785957819959933 11.1314250000000392   F   F   F
  3.0142901421811605 18.0857408530863815  8.9999999999999556   F   F   F
  4.5214352132715465 19.5928859241769615 11.1314250000000392   F   F   F
  3.0142901421811605 21.1000309952675380  8.9999999999999556   F   F   F
  4.5214352132715465 22.6071760663581180 11.1314250000000392   F   F   F
  3.0142901421811605 24.1143211374485062  8.9999999999999556   F   F   F
  4.5214352132715465 25.6214662085390863 11.1314250000000392   F   F   F
  6.0285802843621257  0.0000000000000000  8.9999999999999556   F   F   F
  7.5357253554527084  1.5071450710905789 11.1314250000000392   F   F   F
  6.0285802843621257  3.0142901421811605  8.9999999999999556   F   F   F
  7.5357253554527084  4.5214352132715465 11.1314250000000392   F   F   F
  6.0285802843621257  6.0285802843621257  8.9999999999999556   F   F   F
  7.5357253554527084  7.5357253554527084 11.1314250000000392   F   F   F
  6.0285802843621257  9.0428704265432867  8.9999999999999556   F   F   F
  7.5357253554527084 10.5500154976336713 11.1314250000000392   F   F   F
  6.0285802843621257 12.0571605687242549  8.9999999999999556   F   F   F
  7.5357253554527084 13.5643056398148332 11.1314250000000392   F   F   F
  6.0285802843621257 15.0714507109054132  8.9999999999999556   F   F   F
  7.5357253554527084 16.5785957819959933 11.1314250000000392   F   F   F
  6.0285802843621257 18.0857408530863815  8.9999999999999556   F   F   F
  7.5357253554527084 19.5928859241769615 11.1314250000000392   F   F   F
  6.0285802843621257 21.1000309952675380  8.9999999999999556   F   F   F
  7.5357253554527084 22.6071760663581180 11.1314250000000392   F   F   F
  6.0285802843621257 24.1143211374485062  8.9999999999999556   F   F   F
  7.5357253554527084 25.6214662085390863 11.1314250000000392   F   F   F
  9.0428704265432867  0.0000000000000000  8.9999999999999556   F   F   F
 10.5500154976336713  1.5071450710905789 11.1314250000000392   F   F   F
  9.0428704265432867  3.0142901421811605  8.9999999999999556   F   F   F
 10.5500154976336713  4.5214352132715465 11.1314250000000392   F   F   F
  9.0428704265432867  6.0285802843621257  8.9999999999999556   F   F   F
 10.5500154976336713  7.5357253554527084 11.1314250000000392   F   F   F
  9.0428704265432867  9.0428704265432867  8.9999999999999556   F   F   F
 10.5500154976336713 10.5500154976336713 11.1314250000000392   F   F   F
  9.0428704265432867 12.0571605687242549  8.9999999999999556   F   F   F
 10.5500154976336713 13.5643056398148332 11.1314250000000392   F   F   F
  9.0428704265432867 15.0714507109054132  8.9999999999999556   F   F   F
 10.5500154976336713 16.5785957819959933 11.1314250000000392   F   F   F
  9.0428704265432867 18.0857408530863815  8.9999999999999556   F   F   F
 10.5500154976336713 19.5928859241769615 11.1314250000000392   F   F   F
  9.0428704265432867 21.1000309952675380  8.9999999999999556   F   F   F
 10.5500154976336713 22.6071760663581180 11.1314250000000392   F   F   F
  9.0428704265432867 24.1143211374485062  8.9999999999999556   F   F   F
 10.5500154976336713 25.6214662085390863 11.1314250000000392   F   F   F
 12.0571605687242549  0.0000000000000000  8.9999999999999556   F   F   F
 13.5643056398148332  1.5071450710905789 11.1314250000000392   F   F   F
 12.0571605687242549  3.0142901421811605  8.9999999999999556   F   F   F
 13.5643056398148332  4.5214352132715465 11.1314250000000392   F   F   F
 12.0571605687242549  6.0285802843621257  8.9999999999999556   F   F   F
 13.5643056398148332  7.5357253554527084 11.1314250000000392   F   F   F
 12.0571605687242549  9.0428704265432867  8.9999999999999556   F   F   F
 13.5643056398148332 10.5500154976336713 11.1314250000000392   F   F   F
 12.0571605687242549 12.0571605687242549  8.9999999999999556   F   F   F
 13.5643056398148332 13.5643056398148332 11.1314250000000392   F   F   F
 12.0571605687242549 15.0714507109054132  8.9999999999999556   F   F   F
 13.5643056398148332 16.5785957819959933 11.1314250000000392   F   F   F
 12.0571605687242549 18.0857408530863815  8.9999999999999556   F   F   F
 13.5643056398148332 19.5928859241769615 11.1314250000000392   F   F   F
 12.0571605687242549 21.1000309952675380  8.9999999999999556   F   F   F
 13.5643056398148332 22.6071760663581180 11.1314250000000392   F   F   F
 12.0571605687242549 24.1143211374485062  8.9999999999999556   F   F   F
 13.5643056398148332 25.6214662085390863 11.1314250000000392   F   F   F
 15.0714507109054132  0.0000000000000000  8.9999999999999556   F   F   F
 16.5785957819959933  1.5071450710905789 11.1314250000000392   F   F   F
 15.0714507109054132  3.0142901421811605  8.9999999999999556   F   F   F
 16.5785957819959933  4.5214352132715465 11.1314250000000392   F   F   F
 15.0714507109054132  6.0285802843621257  8.9999999999999556   F   F   F
 16.5785957819959933  7.5357253554527084 11.1314250000000392   F   F   F
 15.0714507109054132  9.0428704265432867  8.9999999999999556   F   F   F
 16.5785957819959933 10.5500154976336713 11.1314250000000392   F   F   F
 15.0714507109054132 12.0571605687242549  8.9999999999999556   F   F   F
 16.5785957819959933 13.5643056398148332 11.1314250000000392   F   F   F
 15.0714507109054132 15.0714507109054132  8.9999999999999556   F   F   F
 16.5785957819959933 16.5785957819959933 11.1314250000000392   F   F   F
 15.0714507109054132 18.0857408530863815  8.9999999999999556   F   F   F
 16.5785957819959933 19.5928859241769615 11.1314250000000392   F   F   F
 15.0714507109054132 21.1000309952675380  8.9999999999999556   F   F   F
 16.5785957819959933 22.6071760663581180 11.1314250000000392   F   F   F
 15.0714507109054132 24.1143211374485062  8.9999999999999556   F   F   F
 16.5785957819959933 25.6214662085390863 11.1314250000000392   F   F   F
 18.0857408530863815  0.0000000000000000  8.9999999999999556   F   F   F
 19.5928859241769615  1.5071450710905789 11.1314250000000392   F   F   F
 18.0857408530863815  3.0142901421811605  8.9999999999999556   F   F   F
 19.5928859241769615  4.5214352132715465 11.1314250000000392   F   F   F
 18.0857408530863815  6.0285802843621257  8.9999999999999556   F   F   F
 19.5928859241769615  7.5357253554527084 11.1314250000000392   F   F   F
 18.0857408530863815  9.0428704265432867  8.9999999999999556   F   F   F
 19.5928859241769615 10.5500154976336713 11.1314250000000392   F   F   F
 18.0857408530863815 12.0571605687242549  8.9999999999999556   F   F   F
 19.5928859241769615 13.5643056398148332 11.1314250000000392   F   F   F
 18.0857408530863815 15.0714507109054132  8.9999999999999556   F   F   F
 19.5928859241769615 16.5785957819959933 11.1314250000000392   F   F   F
 18.0857408530863815 18.0857408530863815  8.9999999999999556   F   F   F
 19.5928859241769615 19.5928859241769615 11.1314250000000392   F   F   F
 18.0857408530863815 21.1000309952675380  8.9999999999999556   F   F   F
 19.5928859241769615 22.6071760663581180 11.1314250000000392   F   F   F
 18.0857408530863815 24.1143211374485062  8.9999999999999556   F   F   F
 19.5928859241769615 25.6214662085390863 11.1314250000000392   F   F   F
 21.1000309952675380  0.0000000000000000  8.9999999999999556   F   F   F
 22.6071760663581180  1.5071450710905789 11.1314250000000392   F   F   F
 21.1000309952675380  3.0142901421811605  8.9999999999999556   F   F   F
 22.6071760663581180  4.5214352132715465 11.1314250000000392   F   F   F
 21.1000309952675380  6.0285802843621257  8.9999999999999556   F   F   F
 22.6071760663581180  7.5357253554527084 11.1314250000000392   F   F   F
 21.1000309952675380  9.0428704265432867  8.9999999999999556   F   F   F
 22.6071760663581180 10.5500154976336713 11.1314250000000392   F   F   F
 21.1000309952675380 12.0571605687242549  8.9999999999999556   F   F   F
 22.6071760663581180 13.5643056398148332 11.1314250000000392   F   F   F
 21.1000309952675380 15.0714507109054132  8.9999999999999556   F   F   F
 22.6071760663581180 16.5785957819959933 11.1314250000000392   F   F   F
 21.1000309952675380 18.0857408530863815  8.9999999999999556   F   F   F
 22.6071760663581180 19.5928859241769615 11.1314250000000392   F   F   F
 21.1000309952675380 21.1000309952675380  8.9999999999999556   F   F   F
 22.6071760663581180 22.6071760663581180 11.1314250000000392   F   F   F
 21.1000309952675380 24.1143211374485062  8.9999999999999556   F   F   F
 22.6071760663581180 25.6214662085390863 11.1314250000000392   F   F   F
 24.1143211374485062  0.0000000000000000  8.9999999999999556   F   F   F
 25.6214662085390863  1.5071450710905789 11.1314250000000392   F   F   F
 24.1143211374485062  3.0142901421811605  8.9999999999999556   F   F   F
 25.6214662085390863  4.5214352132715465 11.1314250000000392   F   F   F
 24.1143211374485062  6.0285802843621257  8.9999999999999556   F   F   F
 25.6214662085390863  7.5357253554527084 11.1314250000000392   F   F   F
 24.1143211374485062  9.0428704265432867  8.9999999999999556   F   F   F
 25.6214662085390863 10.5500154976336713 11.1314250000000392   F   F   F
 24.1143211374485062 12.0571605687242549  8.9999999999999556   F   F   F
 25.6214662085390863 13.5643056398148332 11.1314250000000392   F   F   F
 24.1143211374485062 15.0714507109054132  8.9999999999999556   F   F   F
 25.6214662085390863 16.5785957819959933 11.1314250000000392   F   F   F
 24.1143211374485062 18.0857408530863815  8.9999999999999556   F   F   F
 25.6214662085390863 19.5928859241769615 11.1314250000000392   F   F   F
 24.1143211374485062 21.1000309952675380  8.9999999999999556   F   F   F
 25.6214662085390863 22.6071760663581180 11.1314250000000392   F   F   F
 24.1143211374485062 24.1143211374485062  8.9999999999999556   F   F   F
 25.6214662085390863 25.6214662085390863 11.1314250000000392   F   F   F
  1.5071450710905789  1.5071450710905789  8.9999999999999556   F   F   F
  0.0000000000000000  0.0000000000000000 11.1314250000000392   F   F   F
  1.5071450710905789  4.5214352132715465  8.9999999999999556   F   F   F
  0.0000000000000000  3.0142901421811605 11.1314250000000392   F   F   F
  1.5071450710905789  7.5357253554527084  8.9999999999999556   F   F   F
  0.0000000000000000  6.0285802843621257 11.1314250000000392   F   F   F
  1.5071450710905789 10.5500154976336713  8.9999999999999556   F   F   F
  0.0000000000000000  9.0428704265432867 11.1314250000000392   F   F   F
  1.5071450710905789 13.5643056398148332  8.9999999999999556   F   F   F
  0.0000000000000000 12.0571605687242549 11.1314250000000392   F   F   F
  1.5071450710905789 16.5785957819959933  8.9999999999999556   F   F   F
  0.0000000000000000 15.0714507109054132 11.1314250000000392   F   F   F
  1.5071450710905789 19.5928859241769615  8.9999999999999556   F   F   F
  0.0000000000000000 18.0857408530863815 11.1314250000000392   F   F   F
  1.5071450710905789 22.6071760663581180  8.9999999999999556   F   F   F
  0.0000000000000000 21.1000309952675380 11.1314250000000392   F   F   F
  1.5071450710905789 25.6214662085390863  8.9999999999999556   F   F   F
  0.0000000000000000 24.1143211374485062 11.1314250000000392   F   F   F
  4.5214352132715465  1.5071450710905789  8.9999999999999556   F   F   F
  3.0142901421811605  0.0000000000000000 11.1314250000000392   F   F   F
  4.5214352132715465  4.5214352132715465  8.9999999999999556   F   F   F
  3.0142901421811605  3.0142901421811605 11.1314250000000392   F   F   F
  4.5214352132715465  7.5357253554527084  8.9999999999999556   F   F   F
  3.0142901421811605  6.0285802843621257 11.1314250000000392   F   F   F
  4.5214352132715465 10.5500154976336713  8.9999999999999556   F   F   F
  3.0142901421811605  9.0428704265432867 11.1314250000000392   F   F   F
  4.5214352132715465 13.5643056398148332  8.9999999999999556   F   F   F
  3.0142901421811605 12.0571605687242549 11.1314250000000392   F   F   F
  4.5214352132715465 16.5785957819959933  8.9999999999999556   F   F   F
  3.0142901421811605 15.0714507109054132 11.1314250000000392   F   F   F
  4.5214352132715465 19.5928859241769615  8.9999999999999556   F   F   F
  3.0142901421811605 18.0857408530863815 11.1314250000000392   F   F   F
  4.5214352132715465 22.6071760663581180  8.9999999999999556   F   F   F
  3.0142901421811605 21.1000309952675380 11.1314250000000392   F   F   F
  4.5214352132715465 25.6214662085390863  8.9999999999999556   F   F   F
  3.0142901421811605 24.1143211374485062 11.1314250000000392   F   F   F
  7.5357253554527084  1.5071450710905789  8.9999999999999556   F   F   F
  6.0285802843621257  0.0000000000000000 11.1314250000000392   F   F   F
  7.5357253554527084  4.5214352132715465  8.9999999999999556   F   F   F
  6.0285802843621257  3.0142901421811605 11.1314250000000392   F   F   F
  7.5357253554527084  7.5357253554527084  8.9999999999999556   F   F   F
  6.0285802843621257  6.0285802843621257 11.1314250000000392   F   F   F
  7.5357253554527084 10.5500154976336713  8.9999999999999556   F   F   F
  6.0285802843621257  9.0428704265432867 11.1314250000000392   F   F   F
  7.5357253554527084 13.5643056398148332  8.9999999999999556   F   F   F
  6.0285802843621257 12.0571605687242549 11.1314250000000392   F   F   F
  7.5357253554527084 16.5785957819959933  8.9999999999999556   F   F   F
  6.0285802843621257 15.0714507109054132 11.1314250000000392   F   F   F
  7.5357253554527084 19.5928859241769615  8.9999999999999556   F   F   F
  6.0285802843621257 18.0857408530863815 11.1314250000000392   F   F   F
  7.5357253554527084 22.6071760663581180  8.9999999999999556   F   F   F
  6.0285802843621257 21.1000309952675380 11.1314250000000392   F   F   F
  7.5357253554527084 25.6214662085390863  8.9999999999999556   F   F   F
  6.0285802843621257 24.1143211374485062 11.1314250000000392   F   F   F
 10.5500154976336713  1.5071450710905789  8.9999999999999556   F   F   F
  9.0428704265432867  0.0000000000000000 11.1314250000000392   F   F   F
 10.5500154976336713  4.5214352132715465  8.9999999999999556   F   F   F
  9.0428704265432867  3.0142901421811605 11.1314250000000392   F   F   F
 10.5500154976336713  7.5357253554527084  8.9999999999999556   F   F   F
  9.0428704265432867  6.0285802843621257 11.1314250000000392   F   F   F
 10.5500154976336713 10.5500154976336713  8.9999999999999556   F   F   F
  9.0428704265432867  9.0428704265432867 11.1314250000000392   F   F   F
 10.5500154976336713 13.5643056398148332  8.9999999999999556   F   F   F
  9.0428704265432867 12.0571605687242549 11.1314250000000392   F   F   F
 10.5500154976336713 16.5785957819959933  8.9999999999999556   F   F   F
  9.0428704265432867 15.0714507109054132 11.1314250000000392   F   F   F
 10.5500154976336713 19.5928859241769615  8.9999999999999556   F   F   F
  9.0428704265432867 18.0857408530863815 11.1314250000000392   F   F   F
 10.5500154976336713 22.6071760663581180  8.9999999999999556   F   F   F
  9.0428704265432867 21.1000309952675380 11.1314250000000392   F   F   F
 10.5500154976336713 25.6214662085390863  8.9999999999999556   F   F   F
  9.0428704265432867 24.1143211374485062 11.1314250000000392   F   F   F
 13.5643056398148332  1.5071450710905789  8.9999999999999556   F   F   F
 12.0571605687242549  0.0000000000000000 11.1314250000000392   F   F   F
 13.5643056398148332  4.5214352132715465  8.9999999999999556   F   F   F
 12.0571605687242549  3.0142901421811605 11.1314250000000392   F   F   F
 13.5643056398148332  7.5357253554527084  8.9999999999999556   F   F   F
 12.0571605687242549  6.0285802843621257 11.1314250000000392   F   F   F
 13.5643056398148332 10.5500154976336713  8.9999999999999556   F   F   F
 12.0571605687242549  9.0428704265432867 11.1314250000000392   F   F   F
 13.5643056398148332 13.5643056398148332  8.9999999999999556   F   F   F
 12.0571605687242549 12.0571605687242549 11.1314250000000392   F   F   F
 13.5643056398148332 16.5785957819959933  8.9999999999999556   F   F   F
 12.0571605687242549 15.0714507109054132 11.1314250000000392   F   F   F
 13.5643056398148332 19.5928859241769615  8.9999999999999556   F   F   F
 12.0571605687242549 18.0857408530863815 11.1314250000000392   F   F   F
 13.5643056398148332 22.6071760663581180  8.9999999999999556   F   F   F
 12.0571605687242549 21.1000309952675380 11.1314250000000392   F   F   F
 13.5643056398148332 25.6214662085390863  8.9999999999999556   F   F   F
 12.0571605687242549 24.1143211374485062 11.1314250000000392   F   F   F
 16.5785957819959933  1.5071450710905789  8.9999999999999556   F   F   F
 15.0714507109054132  0.0000000000000000 11.1314250000000392   F   F   F
 16.5785957819959933  4.5214352132715465  8.9999999999999556   F   F   F
 15.0714507109054132  3.0142901421811605 11.1314250000000392   F   F   F
 16.5785957819959933  7.5357253554527084  8.9999999999999556   F   F   F
 15.0714507109054132  6.0285802843621257 11.1314250000000392   F   F   F
 16.5785957819959933 10.5500154976336713  8.9999999999999556   F   F   F
 15.0714507109054132  9.0428704265432867 11.1314250000000392   F   F   F
 16.5785957819959933 13.5643056398148332  8.9999999999999556   F   F   F
 15.0714507109054132 12.0571605687242549 11.1314250000000392   F   F   F
 16.5785957819959933 16.5785957819959933  8.9999999999999556   F   F   F
 15.0714507109054132 15.0714507109054132 11.1314250000000392   F   F   F
 16.5785957819959933 19.5928859241769615  8.9999999999999556   F   F   F
 15.0714507109054132 18.0857408530863815 11.1314250000000392   F   F   F
 16.5785957819959933 22.6071760663581180  8.9999999999999556   F   F   F
 15.0714507109054132 21.1000309952675380 11.1314250000000392   F   F   F
 16.5785957819959933 25.6214662085390863  8.9999999999999556   F   F   F
 15.0714507109054132 24.1143211374485062 11.1314250000000392   F   F   F
 19.5928859241769615  1.5071450710905789  8.9999999999999556   F   F   F
 18.0857408530863815  0.0000000000000000 11.1314250000000392   F   F   F
 19.5928859241769615  4.5214352132715465  8.9999999999999556   F   F   F
 18.0857408530863815  3.0142901421811605 11.1314250000000392   F   F   F
 19.5928859241769615  7.5357253554527084  8.9999999999999556   F   F   F
 18.0857408530863815  6.0285802843621257 11.1314250000000392   F   F   F
 19.5928859241769615 10.5500154976336713  8.9999999999999556   F   F   F
 18.0857408530863815  9.0428704265432867 11.1314250000000392   F   F   F
 19.5928859241769615 13.5643056398148332  8.9999999999999556   F   F   F
 18.0857408530863815 12.0571605687242549 11.1314250000000392   F   F   F
 19.5928859241769615 16.5785957819959933  8.9999999999999556   F   F   F
 18.0857408530863815 15.0714507109054132 11.1314250000000392   F   F   F
 19.5928859241769615 19.5928859241769615  8.9999999999999556   F   F   F
 18.0857408530863815 18.0857408530863815 11.1314250000000392   F   F   F
 19.5928859241769615 22.6071760663581180  8.9999999999999556   F   F   F
 18.0857408530863815 21.1000309952675380 11.1314250000000392   F   F   F
 19.5928859241769615 25.6214662085390863  8.9999999999999556   F   F   F
 18.0857408530863815 24.1143211374485062 11.1314250000000392   F   F   F
 22.6071760663581180  1.5071450710905789  8.9999999999999556   F   F   F
 21.1000309952675380  0.0000000000000000 11.1314250000000392   F   F   F
 22.6071760663581180  4.5214352132715465  8.9999999999999556   F   F   F
 21.1000309952675380  3.0142901421811605 11.1314250000000392   F   F   F
 22.6071760663581180  7.5357253554527084  8.9999999999999556   F   F   F
 21.1000309952675380  6.0285802843621257 11.1314250000000392   F   F   F
 22.6071760663581180 10.5500154976336713  8.9999999999999556   F   F   F
 21.1000309952675380  9.0428704265432867 11.1314250000000392   F   F   F
 22.6071760663581180 13.5643056398148332  8.9999999999999556   F   F   F
 21.1000309952675380 12.0571605687242549 11.1314250000000392   F   F   F
 22.6071760663581180 16.5785957819959933  8.9999999999999556   F   F   F
 21.1000309952675380 15.0714507109054132 11.1314250000000392   F   F   F
 22.6071760663581180 19.5928859241769615  8.9999999999999556   F   F   F
 21.1000309952675380 18.0857408530863815 11.1314250000000392   F   F   F
 22.6071760663581180 22.6071760663581180  8.9999999999999556   F   F   F
 21.1000309952675380 21.1000309952675380 11.1314250000000392   F   F   F
 22.6071760663581180 25.6214662085390863  8.9999999999999556   F   F   F
 21.1000309952675380 24.1143211374485062 11.1314250000000392   F   F   F
 25.6214662085390863  1.5071450710905789  8.9999999999999556   F   F   F
 24.1143211374485062  0.0000000000000000 11.1314250000000392   F   F   F
 25.6214662085390863  4.5214352132715465  8.9999999999999556   F   F   F
 24.1143211374485062  3.0142901421811605 11.1314250000000392   F   F   F
 25.6214662085390863  7.5357253554527084  8.9999999999999556   F   F   F
 24.1143211374485062  6.0285802843621257 11.1314250000000392   F   F   F
 25.6214662085390863 10.5500154976336713  8.9999999999999556   F   F   F
 24.1143211374485062  9.0428704265432867 11.1314250000000392   F   F   F
 25.6214662085390863 13.5643056398148332  8.9999999999999556   F   F   F
 24.1143211374485062 12.0571605687242549 11.1314250000000392   F   F   F
 25.6214662085390863 16.5785957819959933  8.9999999999999556   F   F   F
 24.1143211374485062 15.0714507109054132 11.1314250000000392   F   F   F
 25.6214662085390863 19.5928859241769615  8.9999999999999556   F   F   F
 24.1143211374485062 18.0857408530863815 11.1314250000000392   F   F   F
 25.6214662085390863 22.6071760663581180  8.9999999999999556   F   F   F
 24.1143211374485062 21.1000309952675380 11.1314250000000392   F   F   F
 25.6214662085390863 25.6214662085390863  8.9999999999999556   F   F   F
 24.1143211374485062 24.1143211374485062 11.1314250000000392   F   F   F
 13.7012429317611790 13.5131957474935351 18.5528027171157568   T   T   T
 13.7029963136669046 16.0869516733783229 18.5970231534155808   T   T   T
 14.9660566261465444 14.8226909404604097 16.7154870723476776   T   T   T
 15.0153532185389640 14.8001762502108267 20.3992831978251168   T   T   T
 16.2826866887429240 13.5145065143084349 18.5456110738102993   T   T   T
 12.3479960184993320 14.8165724226787088 16.7518537146729578   T   T   T
 12.4419498973818712 14.7993607682046857 20.4588488534531017   T   T   T
 14.9672039887941786 12.2149656741164598 16.7097202178512667   T   T   T
 15.0152469506216644 12.2247123373645170 20.3958021711163227   T   T   T
 11.1286033158830779 13.5137408239589902 18.6479786559040157   T   T   T
 12.3478284065764043 12.2179919908880912 16.7460104636096112   T   T   T
 12.4433797450021384 12.2247073747089097 20.4556353001357039   T   T   T
 13.7052537762010331 10.9403852632561467 18.5856689787712099   T   T   T
 13.7090570345866603 18.6680302761332406 18.6728358326899162   T   T   T
 14.9723431487910794 17.4158736157355349 16.8076790552710840   T   T   T
 15.0167376225349347 17.3721828343685480 20.4497059937611390   T   T   T
 16.2977810117020070 16.1008888419692084 18.5788880193163592   T   T   T
 12.3612731971187042 17.4046464389174886 16.8483283134625452   T   T   T
 12.4434161374058441 17.3732336843337656 20.4894417637205031   T   T   T
 11.1175544264749515 16.0973108118202184 18.6760278755959739   T   T   T
 16.3064385455731014 16.2007674253027432 14.9675380510431086   T   T   T
 17.5828453856534104 14.8209814014721371 16.7534559834714081   T   T   T
 13.6222616948481186 16.1997581503886678 14.9435354608742337   T   T   T
 16.3075472867371900 13.5261982346794021 14.9167778006487044   T   T   T
 13.6194560094423043 13.5258648178942309 14.9116511486099750   T   T   T
 16.3190131008334269 16.0783602628595190 22.2299622983671661   T   T   T
 17.5909966867438428 14.7999192094731882 20.3934487228603132   T   T   T
 13.7547233297400080 16.0875803522999163 22.2737974671147470   T   T   T
 16.3254615794781515 13.5132121641956839 22.2148441982952320   T   T   T
 13.7559563164361620 13.5127018451236474 22.2619189097430166   T   T   T
 18.8692873223958415 13.5162352052869128 18.5781572802847350   T   T   T
 17.5817774728869978 12.2183974828082889 16.7495882881859970   T   T   T
 17.5904913690961564 12.2262942760426458 20.3913287019498490   T   T   T
 16.2968768885547988 10.9281062534971252 18.5719061302542165   T   T   T
 10.9551156603380946 16.1872375485525062 15.0296945134125401   T   T   T
  9.7640363010055147 14.8133713485189027 16.8821808056824771   T   T   T
 10.9444878910989534 13.5275697727471655 14.9705416534123046   T   T   T
 11.1895024208363427 16.0806308894820624 22.3220666572490565   T   T   T
  9.8672487885289097 14.8003331902136015 20.5389161846551858   T   T   T
 11.1787871920730026 13.5138860676688246 22.3166684110585614   T   T   T
 16.3074993009747828 10.8526577655718341 14.9463406618875627   T   T   T
 13.6219117364765534 10.8467619343154276 14.9314882430383449   T   T   T
 14.9773382461541278  9.6239923672491461 16.7840522196770650   T   T   T
 16.3209613928970256 10.9477269526585861 22.2248466904826145   T   T   T
 13.7595378199415137 10.9369863145190376 22.2696841903347611   T   T   T
 15.0178662646843470  9.6538612325119963 20.4407863770240574   T   T   T
  8.5514974237520320 13.5141163161601821 18.7578022197731649   T   T   T
  9.7648397568301490 12.2218494044085109 16.8765951694096650   T   T   T
  9.8691457362906831 12.2270019953545681 20.5356110017833799   T   T   T
 11.1211080054720988 10.9302447653360559 18.6678871007965022   T   T   T
 10.9573099434867149 10.8684926120069285 15.0130322093926036   T   T   T
 12.3664027355253499  9.6298697922848095 16.8318016271536699   T   T   T
 11.1969489391077328 10.9471839745982091 22.3187384530443360   T   T   T
 12.4463956251966898  9.6518906908384547 20.4822274178643617   T   T   T
 13.7119162190555652  8.3629905732911851 18.6598955221791165   T   T   T
 13.7054363805759696 21.1766801685792778 18.7557051391097040   T   T   T
 14.9438766111699159 20.0303459048140340 16.8629015167126290   T   T   T
 15.0021811096297135 19.9713921615416048 20.5690270572549707   T   T   T
 16.2805136492022982 18.6820017371606255 18.6568033830225239   T   T   T
 12.3964768982676734 20.0198158947247471 16.8995963014524406   T   T   T
 12.4640370189774927 19.9725531885137713 20.5977646324647701   T   T   T
 11.1376992270830986 18.6804334496075697 18.7391476727193727   T   T   T
 16.2727017152236648 18.8258600138656824 15.0892875715762642   T   T   T
 17.5894397440599697 17.4147499682268467 16.8496311754485397   T   T   T
 13.6324098675534504 18.8009498660503489 15.0781893578805519   T   T   T
 16.3025034360728753 18.6900713618986209 22.3019071741172006   T   T   T
 17.5961640860507380 17.3737510817705818 20.4167231735119010   T   T   T
 13.7539999409287681 18.6667287379503790 22.3175072951615050   T   T   T
 18.8873615887690427 16.0871777880950653 18.6093812660815381   T   T   T
 11.0175196710672605 18.8071359566037763 15.1523041522169333   T   T   T
  9.7723849292490002 17.4031637210254218 16.9678589441066521   T   T   T
 11.2155384458323653 18.6959721134415169 22.3861883637642904   T   T   T
  9.8663701721975023 17.3772069552763888 20.5513512945638901   T   T   T
  8.5399408700414146 16.0835364468516424 18.7758200686414867   T   T   T
 17.6816768415004475 17.6054074858302094 13.3972977220172762   T   T   T
 18.9708566398219958 16.1698621657676824 15.0377452355377894   T   T   T
 14.9824834706538645 17.6210823134384675 13.3227311546609730   T   T   T
 17.7020014340230816 14.9140710530223437 13.3042050686074038   T   T   T
 14.9838976677252820 14.9120395620131063 13.2607894892863225   T   T   T
 20.2013736231989256 14.8005698952498257 16.7719565693107064   T   T   T
 18.9495584001793205 13.5317446935471146 14.9948973902572806   T   T   T
 12.2270310236524509 17.6129580723899508 13.3374879981558117   T   T   T
 12.2183996377804398 14.9114915342104872 13.2742808812455717   T   T   T
 17.6988854840866452 12.1750421524224919 13.2943383422295636   T   T   T
 14.9747350058015609 12.1627873485450841 13.2564618591388239   T   T   T
 12.2206083270811039 12.1623256255830459 13.2680688612846591   T   T   T
 17.6058296322436796 17.3347894057084027 24.0018418167848253   T   T   T
 18.9381188611542370 16.0587348946452231 22.2561321581764417   T   T   T
 15.0568515894305577 17.4101785833238694 24.0798696727192123   T   T   T
 17.6871120546234692 14.7875183040845339 24.0264135105752317   T   T   T
 15.0771154121281032 14.7930407930640779 24.0631835442830422   T   T   T
 20.1894064181317212 14.7832133324699857 20.4781303421666721   T   T   T
 18.9019642259888414 13.5130102165991417 22.2229026130158545   T   T   T
 12.5173988933886289 17.4077205151456411 24.1186582461966914   T   T   T
 12.5139109988227979 14.7976098093263886 24.1074008112565501   T   T   T
 17.6874903289022178 12.2405766577122570 24.0254666437737399   T   T   T
 15.0801075780759959 12.2346229531324173 24.0609935161961062   T   T   T
 12.5181068099692077 12.2309795117481119 24.1062323380871391   T   T   T
 21.3760347514350713 13.5150602625634111 18.6335265248155650   T   T   T
 20.2009611676817400 12.2432548275802766 16.7681771942118445   T   T   T
 20.1890046510108832 12.2448772233365641 20.4762245846862996   T   T   T
 18.8841628256930036 10.9450289853967906 18.6035515905846687   T   T   T
 18.9622364869741986 10.9035148814167364 15.0213437585877791   T   T   T
 17.5875469911919176  9.6259857659307944 16.8360579853008048   T   T   T
 18.9391304625486221 10.9674021415488809 22.2528368903587115   T   T   T
 17.5950914663862683  9.6513663378483461 20.4072516194820501   T   T   T
 16.2815416799240573  8.3478192044584496 18.6405656367429664   T   T   T
  9.5559645164349298 17.5756997593718829 13.4773070192358091   T   T   T
  8.3372617622418925 16.1386805242724911 15.1792558789313503   T   T   T
  9.5171778069938373 14.9074462474053053 13.3563829158482292   T   T   T
  7.1630140181925013 14.7921606207620453 16.9651360886392482   T   T   T
  8.3478564828800188 13.5238515999376094 15.1314945428755134   T   T   T
  9.5140705153496459 12.1803222841213294 13.3469168451577591   T   T   T
  9.9563358072810431 17.3504697376584254 24.1161499866508713   T   T   T
  8.5648551033273499 16.0698929761792968 22.4209275377286801   T   T   T
  9.8779584896715900 14.7938524957906115 24.1535378534258669   T   T   T
  7.2692800162509759 14.7828163482905914 20.6831621858255339   T   T   T
  8.5941191822095497 13.5130481058343950 22.4028045905927300   T   T   T
  9.8858648450230753 12.2402560674180574 24.1533819863136152   T   T   T
 17.6814092587548615  9.4734459250027516 13.3637065580918595   T   T   T
 14.9798322227903142  9.4438855380027125 13.3038743209748969   T   T   T
 16.2836487656594109  8.2288062552945132 15.0514345969903633   T   T   T
 12.2243405990255471  9.4472156819754201 13.3205685033914492   T   T   T
 13.6317888301300805  8.2386382587780354 15.0425328352303129   T   T   T
 14.9466357756437596  7.0258887911167340 16.8311492622520440   T   T   T
 17.6068817320693007  9.6952114465562964 23.9968821353945359   T   T   T
 15.0615446280032135  9.6163236432353951 24.0755967589371878   T   T   T
 16.3026865949187965  8.3338373761542304 22.2944409533808958   T   T   T
 12.5228110163589026  9.6218736966082066 24.1170661649523410   T   T   T
 13.7589069470251673  8.3574851530348209 22.3105916809382876   T   T   T
 15.0043627178492542  7.0530768554638827 20.5484238901821712   T   T   T
  6.0488149436878516 13.5123490421126071 18.8620179054469510   T   T   T
  7.1646515330343412 12.2415498271651462 16.9614160520943038   T   T   T
  7.2692737698164622 12.2432494539013312 20.6836793517188440   T   T   T
  8.5449988301334390 10.9460722422738144 18.7704335719954010   T   T   T
  8.3428343794177042 10.9149824298952804 15.1609410914219342   T   T   T
  9.7785328948750099  9.6320227348394383 16.9515311590303845   T   T   T
  8.5728040169324160 10.9597715182984921 22.4196901030875964   T   T   T
  9.8741927407784580  9.6520712067385581 20.5413935783706911   T   T   T
 11.1413344968100976  8.3489104146358777 18.7192394171057366   T   T   T
  9.5521563996961412  9.5009035833705600 13.4506560968922155   T   T   T
 11.0185930471525548  8.2371817987775451 15.1274270885145175   T   T   T
 12.4020355543624223  7.0233348785087042 16.8731445843972345   T   T   T
  9.9639700084435265  9.6890631934596083 24.1164557792174961   T   T   T
 11.2246233321708750  8.3330269365243783 22.3832541074219833   T   T   T
 12.4696892620798785  7.0539566680351520 20.5857495994059754   T   T   T
 13.7089559583688256  5.8572206341382049 18.7246387239784724   T   T   T
 16.3482957160980078 16.0443447498742842 25.7512233470864622   T   T   T
 16.3969642025866378 13.5141406548095535 25.7984517514314007   T   T   T
 16.3515229468638381 10.9848206362895464 25.7504000929828472   T   T   T
 13.8231220425019714 10.9457252656157547 25.8320490744787961   T   T   T
 13.8281392504629270 13.5129746088103566 25.9189972807224329   T   T   T
 13.8179375937731841 16.0807034430658824 25.8338553502517989   T   T   T
 11.2716991145229031 16.0550849923747023 25.8239218547013287   T   T   T
 11.2520157952888642 13.5182741466535727 25.8558773518789451   T   T   T
 11.2802886289629338 10.9870078631261343 25.8270570322881134   T   T   T
 18.8095529123268506 18.5703966484991234 22.1950187398568310   T   T   T
 17.5482642918134282 19.8981096490516052 20.4582149190116951   T   T   T
 16.2057824383797424 21.1621676566552139 18.7353874726830583   T   T   T
 17.5028321338927242 19.9842300881544688 16.9450619265981715   T   T   T
 18.8876107183339919 18.6886599038652221 18.6475676003855675   T   T   T
 20.1255486685035372 17.3303194849753019 20.4203835151533752   T   T   T
 21.3671495489177481 16.0131116822244728 18.6504053397402281   T   T   T
 20.1681288878446914 17.3608228416698331 16.9019659370002948   T   T   T
 18.8696323794878609 18.7420111604135364 15.2574336838794373   T   T   T
  8.6861198154759922 18.5809854173240581 22.3452617247882941   T   T   T
  7.3416408342401915 17.3307450400670895 20.6057287883918150   T   T   T
  6.0635597512381381 16.0090287869489671 18.8732075896996534   T   T   T
  7.2153081577704725 17.3425640136738934 17.0904710144179148   T   T   T
  8.5411695633417448 18.6845604317607545 18.7992381841061373   T   T   T
  9.9235876136885874 19.8990946574597736 20.5778272121672217   T   T   T
 11.1987519331668732 21.1602442730362270 18.7942262080299081   T   T   T
  9.8472601701117526 19.9697492130704148 17.0471186795949734   T   T   T
  8.4499844073709607 18.7021928392550016 15.3866367677102289   T   T   T
  8.7004167425232648  8.4480190732175000 22.3418792172884366   T   T   T
  9.9343151087380726  7.1343738977631217 20.5683046441724251   T   T   T
 11.2049818816728664  5.8735652017244266 18.7746733314465821   T   T   T
  7.3529538613615593  9.6989378527265284 20.6017732110081795   T   T   T
  8.5482220371393627  8.3457370915544900 18.7861778765978045   T   T   T
  9.8510713144735895  7.0647812531965695 17.0236888222491451   T   T   T
  6.0702621538064578 11.0148630498088949 18.8685698238877286   T   T   T
  7.2313427508159362  9.6980842577414155 17.0724633146690508   T   T   T
  8.4585981227598683  8.3425226420538081 15.3574269855851941   T   T   T
 18.8055251075005465  8.4531753918897898 22.1871051531726380   T   T   T
 20.1206377357961479  9.6989433201400264 20.4130286104308922   T   T   T
 21.3636265368688179 11.0170925276771943 18.6448777450628818   T   T   T
 17.5439514240948462  7.1255372765969058 20.4417384978881103   T   T   T
 16.2069631737071589  5.8713535853545453 18.6893587483006591   T   T   T
 17.5072579473332759  7.0607984557408177 16.9094222920097117   T   T   T
 18.8860653161693470  8.3420294766633205 18.6336457423090245   T   T   T
 20.1582438771005386  9.6939836398193453 16.8830627462839828   T   T   T
 18.8720167702443575  8.3319511496689032 15.2271288860198144   T   T   T


Metal cluster Cu192 on MgO with O on 14.4A distance from MgO optimized structure
E_tot = -1441.38319409 eV
Mg  O Cu 
 1.0000000000000000
    27.1286112796296663    0.0000000000000000    0.0000000000000000
     0.0000000000000000   27.1286112796296663    0.0000000000000000
     0.0000000000000000    0.0000000000000000   35.9333715890047500
 162 163 192
Selective dynamics
Cartesian
  0.0000000000000000  0.0000000000000000  8.9999999999999556   F   F   F
  1.5071450710905789  1.5071450710905789 11.1314250000000392   F   F   F
  0.0000000000000000  3.0142901421811605  8.9999999999999556   F   F   F
  1.5071450710905789  4.5214352132715465 11.1314250000000392   F   F   F
  0.0000000000000000  6.0285802843621257  8.9999999999999556   F   F   F
  1.5071450710905789  7.5357253554527084 11.1314250000000392   F   F   F
  0.0000000000000000  9.0428704265432867  8.9999999999999556   F   F   F
  1.5071450710905789 10.5500154976336713 11.1314250000000392   F   F   F
  0.0000000000000000 12.0571605687242549  8.9999999999999556   F   F   F
  1.5071450710905789 13.5643056398148332 11.1314250000000392   F   F   F
  0.0000000000000000 15.0714507109054132  8.9999999999999556   F   F   F
  1.5071450710905789 16.5785957819959933 11.1314250000000392   F   F   F
  0.0000000000000000 18.0857408530863815  8.9999999999999556   F   F   F
  1.5071450710905789 19.5928859241769615 11.1314250000000392   F   F   F
  0.0000000000000000 21.1000309952675380  8.9999999999999556   F   F   F
  1.5071450710905789 22.6071760663581180 11.1314250000000392   F   F   F
  0.0000000000000000 24.1143211374485062  8.9999999999999556   F   F   F
  1.5071450710905789 25.6214662085390863 11.1314250000000392   F   F   F
  3.0142901421811605  0.0000000000000000  8.9999999999999556   F   F   F
  4.5214352132715465  1.5071450710905789 11.1314250000000392   F   F   F
  3.0142901421811605  3.0142901421811605  8.9999999999999556   F   F   F
  4.5214352132715465  4.5214352132715465 11.1314250000000392   F   F   F
  3.0142901421811605  6.0285802843621257  8.9999999999999556   F   F   F
  4.5214352132715465  7.5357253554527084 11.1314250000000392   F   F   F
  3.0142901421811605  9.0428704265432867  8.9999999999999556   F   F   F
  4.5214352132715465 10.5500154976336713 11.1314250000000392   F   F   F
  3.0142901421811605 12.0571605687242549  8.9999999999999556   F   F   F
  4.5214352132715465 13.5643056398148332 11.1314250000000392   F   F   F
  3.0142901421811605 15.0714507109054132  8.9999999999999556   F   F   F
  4.5214352132715465 16.5785957819959933 11.1314250000000392   F   F   F
  3.0142901421811605 18.0857408530863815  8.9999999999999556   F   F   F
  4.5214352132715465 19.5928859241769615 11.1314250000000392   F   F   F
  3.0142901421811605 21.1000309952675380  8.9999999999999556   F   F   F
  4.5214352132715465 22.6071760663581180 11.1314250000000392   F   F   F
  3.0142901421811605 24.1143211374485062  8.9999999999999556   F   F   F
  4.5214352132715465 25.6214662085390863 11.1314250000000392   F   F   F
  6.0285802843621257  0.0000000000000000  8.9999999999999556   F   F   F
  7.5357253554527084  1.5071450710905789 11.1314250000000392   F   F   F
  6.0285802843621257  3.0142901421811605  8.9999999999999556   F   F   F
  7.5357253554527084  4.5214352132715465 11.1314250000000392   F   F   F
  6.0285802843621257  6.0285802843621257  8.9999999999999556   F   F   F
  7.5357253554527084  7.5357253554527084 11.1314250000000392   F   F   F
  6.0285802843621257  9.0428704265432867  8.9999999999999556   F   F   F
  7.5357253554527084 10.5500154976336713 11.1314250000000392   F   F   F
  6.0285802843621257 12.0571605687242549  8.9999999999999556   F   F   F
  7.5357253554527084 13.5643056398148332 11.1314250000000392   F   F   F
  6.0285802843621257 15.0714507109054132  8.9999999999999556   F   F   F
  7.5357253554527084 16.5785957819959933 11.1314250000000392   F   F   F
  6.0285802843621257 18.0857408530863815  8.9999999999999556   F   F   F
  7.5357253554527084 19.5928859241769615 11.1314250000000392   F   F   F
  6.0285802843621257 21.1000309952675380  8.9999999999999556   F   F   F
  7.5357253554527084 22.6071760663581180 11.1314250000000392   F   F   F
  6.0285802843621257 24.1143211374485062  8.9999999999999556   F   F   F
  7.5357253554527084 25.6214662085390863 11.1314250000000392   F   F   F
  9.0428704265432867  0.0000000000000000  8.9999999999999556   F   F   F
 10.5500154976336713  1.5071450710905789 11.1314250000000392   F   F   F
  9.0428704265432867  3.0142901421811605  8.9999999999999556   F   F   F
 10.5500154976336713  4.5214352132715465 11.1314250000000392   F   F   F
  9.0428704265432867  6.0285802843621257  8.9999999999999556   F   F   F
 10.5500154976336713  7.5357253554527084 11.1314250000000392   F   F   F
  9.0428704265432867  9.0428704265432867  8.9999999999999556   F   F   F
 10.5500154976336713 10.5500154976336713 11.1314250000000392   F   F   F
  9.0428704265432867 12.0571605687242549  8.9999999999999556   F   F   F
 10.5500154976336713 13.5643056398148332 11.1314250000000392   F   F   F
  9.0428704265432867 15.0714507109054132  8.9999999999999556   F   F   F
 10.5500154976336713 16.5785957819959933 11.1314250000000392   F   F   F
  9.0428704265432867 18.0857408530863815  8.9999999999999556   F   F   F
 10.5500154976336713 19.5928859241769615 11.1314250000000392   F   F   F
  9.0428704265432867 21.1000309952675380  8.9999999999999556   F   F   F
 10.5500154976336713 22.6071760663581180 11.1314250000000392   F   F   F
  9.0428704265432867 24.1143211374485062  8.9999999999999556   F   F   F
 10.5500154976336713 25.6214662085390863 11.1314250000000392   F   F   F
 12.0571605687242549  0.0000000000000000  8.9999999999999556   F   F   F
 13.5643056398148332  1.5071450710905789 11.1314250000000392   F   F   F
 12.0571605687242549  3.0142901421811605  8.9999999999999556   F   F   F
 13.5643056398148332  4.5214352132715465 11.1314250000000392   F   F   F
 12.0571605687242549  6.0285802843621257  8.9999999999999556   F   F   F
 13.5643056398148332  7.5357253554527084 11.1314250000000392   F   F   F
 12.0571605687242549  9.0428704265432867  8.9999999999999556   F   F   F
 13.5643056398148332 10.5500154976336713 11.1314250000000392   F   F   F
 12.0571605687242549 12.0571605687242549  8.9999999999999556   F   F   F
 13.5643056398148332 13.5643056398148332 11.1314250000000392   F   F   F
 12.0571605687242549 15.0714507109054132  8.9999999999999556   F   F   F
 13.5643056398148332 16.5785957819959933 11.1314250000000392   F   F   F
 12.0571605687242549 18.0857408530863815  8.9999999999999556   F   F   F
 13.5643056398148332 19.5928859241769615 11.1314250000000392   F   F   F
 12.0571605687242549 21.1000309952675380  8.9999999999999556   F   F   F
 13.5643056398148332 22.6071760663581180 11.1314250000000392   F   F   F
 12.0571605687242549 24.1143211374485062  8.9999999999999556   F   F   F
 13.5643056398148332 25.6214662085390863 11.1314250000000392   F   F   F
 15.0714507109054132  0.0000000000000000  8.9999999999999556   F   F   F
 16.5785957819959933  1.5071450710905789 11.1314250000000392   F   F   F
 15.0714507109054132  3.0142901421811605  8.9999999999999556   F   F   F
 16.5785957819959933  4.5214352132715465 11.1314250000000392   F   F   F
 15.0714507109054132  6.0285802843621257  8.9999999999999556   F   F   F
 16.5785957819959933  7.5357253554527084 11.1314250000000392   F   F   F
 15.0714507109054132  9.0428704265432867  8.9999999999999556   F   F   F
 16.5785957819959933 10.5500154976336713 11.1314250000000392   F   F   F
 15.0714507109054132 12.0571605687242549  8.9999999999999556   F   F   F
 16.5785957819959933 13.5643056398148332 11.1314250000000392   F   F   F
 15.0714507109054132 15.0714507109054132  8.9999999999999556   F   F   F
 16.5785957819959933 16.5785957819959933 11.1314250000000392   F   F   F
 15.0714507109054132 18.0857408530863815  8.9999999999999556   F   F   F
 16.5785957819959933 19.5928859241769615 11.1314250000000392   F   F   F
 15.0714507109054132 21.1000309952675380  8.9999999999999556   F   F   F
 16.5785957819959933 22.6071760663581180 11.1314250000000392   F   F   F
 15.0714507109054132 24.1143211374485062  8.9999999999999556   F   F   F
 16.5785957819959933 25.6214662085390863 11.1314250000000392   F   F   F
 18.0857408530863815  0.0000000000000000  8.9999999999999556   F   F   F
 19.5928859241769615  1.5071450710905789 11.1314250000000392   F   F   F
 18.0857408530863815  3.0142901421811605  8.9999999999999556   F   F   F
 19.5928859241769615  4.5214352132715465 11.1314250000000392   F   F   F
 18.0857408530863815  6.0285802843621257  8.9999999999999556   F   F   F
 19.5928859241769615  7.5357253554527084 11.1314250000000392   F   F   F
 18.0857408530863815  9.0428704265432867  8.9999999999999556   F   F   F
 19.5928859241769615 10.5500154976336713 11.1314250000000392   F   F   F
 18.0857408530863815 12.0571605687242549  8.9999999999999556   F   F   F
 19.5928859241769615 13.5643056398148332 11.1314250000000392   F   F   F
 18.0857408530863815 15.0714507109054132  8.9999999999999556   F   F   F
 19.5928859241769615 16.5785957819959933 11.1314250000000392   F   F   F
 18.0857408530863815 18.0857408530863815  8.9999999999999556   F   F   F
 19.5928859241769615 19.5928859241769615 11.1314250000000392   F   F   F
 18.0857408530863815 21.1000309952675380  8.9999999999999556   F   F   F
 19.5928859241769615 22.6071760663581180 11.1314250000000392   F   F   F
 18.0857408530863815 24.1143211374485062  8.9999999999999556   F   F   F
 19.5928859241769615 25.6214662085390863 11.1314250000000392   F   F   F
 21.1000309952675380  0.0000000000000000  8.9999999999999556   F   F   F
 22.6071760663581180  1.5071450710905789 11.1314250000000392   F   F   F
 21.1000309952675380  3.0142901421811605  8.9999999999999556   F   F   F
 22.6071760663581180  4.5214352132715465 11.1314250000000392   F   F   F
 21.1000309952675380  6.0285802843621257  8.9999999999999556   F   F   F
 22.6071760663581180  7.5357253554527084 11.1314250000000392   F   F   F
 21.1000309952675380  9.0428704265432867  8.9999999999999556   F   F   F
 22.6071760663581180 10.5500154976336713 11.1314250000000392   F   F   F
 21.1000309952675380 12.0571605687242549  8.9999999999999556   F   F   F
 22.6071760663581180 13.5643056398148332 11.1314250000000392   F   F   F
 21.1000309952675380 15.0714507109054132  8.9999999999999556   F   F   F
 22.6071760663581180 16.5785957819959933 11.1314250000000392   F   F   F
 21.1000309952675380 18.0857408530863815  8.9999999999999556   F   F   F
 22.6071760663581180 19.5928859241769615 11.1314250000000392   F   F   F
 21.1000309952675380 21.1000309952675380  8.9999999999999556   F   F   F
 22.6071760663581180 22.6071760663581180 11.1314250000000392   F   F   F
 21.1000309952675380 24.1143211374485062  8.9999999999999556   F   F   F
 22.6071760663581180 25.6214662085390863 11.1314250000000392   F   F   F
 24.1143211374485062  0.0000000000000000  8.9999999999999556   F   F   F
 25.6214662085390863  1.5071450710905789 11.1314250000000392   F   F   F
 24.1143211374485062  3.0142901421811605  8.9999999999999556   F   F   F
 25.6214662085390863  4.5214352132715465 11.1314250000000392   F   F   F
 24.1143211374485062  6.0285802843621257  8.9999999999999556   F   F   F
 25.6214662085390863  7.5357253554527084 11.1314250000000392   F   F   F
 24.1143211374485062  9.0428704265432867  8.9999999999999556   F   F   F
 25.6214662085390863 10.5500154976336713 11.1314250000000392   F   F   F
 24.1143211374485062 12.0571605687242549  8.9999999999999556   F   F   F
 25.6214662085390863 13.5643056398148332 11.1314250000000392   F   F   F
 24.1143211374485062 15.0714507109054132  8.9999999999999556   F   F   F
 25.6214662085390863 16.5785957819959933 11.1314250000000392   F   F   F
 24.1143211374485062 18.0857408530863815  8.9999999999999556   F   F   F
 25.6214662085390863 19.5928859241769615 11.1314250000000392   F   F   F
 24.1143211374485062 21.1000309952675380  8.9999999999999556   F   F   F
 25.6214662085390863 22.6071760663581180 11.1314250000000392   F   F   F
 24.1143211374485062 24.1143211374485062  8.9999999999999556   F   F   F
 25.6214662085390863 25.6214662085390863 11.1314250000000392   F   F   F
  1.5071450710905789  1.5071450710905789  8.9999999999999556   F   F   F
  0.0000000000000000  0.0000000000000000 11.1314250000000392   F   F   F
  1.5071450710905789  4.5214352132715465  8.9999999999999556   F   F   F
  0.0000000000000000  3.0142901421811605 11.1314250000000392   F   F   F
  1.5071450710905789  7.5357253554527084  8.9999999999999556   F   F   F
  0.0000000000000000  6.0285802843621257 11.1314250000000392   F   F   F
  1.5071450710905789 10.5500154976336713  8.9999999999999556   F   F   F
  0.0000000000000000  9.0428704265432867 11.1314250000000392   F   F   F
  1.5071450710905789 13.5643056398148332  8.9999999999999556   F   F   F
  0.0000000000000000 12.0571605687242549 11.1314250000000392   F   F   F
  1.5071450710905789 16.5785957819959933  8.9999999999999556   F   F   F
  0.0000000000000000 15.0714507109054132 11.1314250000000392   F   F   F
  1.5071450710905789 19.5928859241769615  8.9999999999999556   F   F   F
  0.0000000000000000 18.0857408530863815 11.1314250000000392   F   F   F
  1.5071450710905789 22.6071760663581180  8.9999999999999556   F   F   F
  0.0000000000000000 21.1000309952675380 11.1314250000000392   F   F   F
  1.5071450710905789 25.6214662085390863  8.9999999999999556   F   F   F
  0.0000000000000000 24.1143211374485062 11.1314250000000392   F   F   F
  4.5214352132715465  1.5071450710905789  8.9999999999999556   F   F   F
  3.0142901421811605  0.0000000000000000 11.1314250000000392   F   F   F
  4.5214352132715465  4.5214352132715465  8.9999999999999556   F   F   F
  3.0142901421811605  3.0142901421811605 11.1314250000000392   F   F   F
  4.5214352132715465  7.5357253554527084  8.9999999999999556   F   F   F
  3.0142901421811605  6.0285802843621257 11.1314250000000392   F   F   F
  4.5214352132715465 10.5500154976336713  8.9999999999999556   F   F   F
  3.0142901421811605  9.0428704265432867 11.1314250000000392   F   F   F
  4.5214352132715465 13.5643056398148332  8.9999999999999556   F   F   F
  3.0142901421811605 12.0571605687242549 11.1314250000000392   F   F   F
  4.5214352132715465 16.5785957819959933  8.9999999999999556   F   F   F
  3.0142901421811605 15.0714507109054132 11.1314250000000392   F   F   F
  4.5214352132715465 19.5928859241769615  8.9999999999999556   F   F   F
  3.0142901421811605 18.0857408530863815 11.1314250000000392   F   F   F
  4.5214352132715465 22.6071760663581180  8.9999999999999556   F   F   F
  3.0142901421811605 21.1000309952675380 11.1314250000000392   F   F   F
  4.5214352132715465 25.6214662085390863  8.9999999999999556   F   F   F
  3.0142901421811605 24.1143211374485062 11.1314250000000392   F   F   F
  7.5357253554527084  1.5071450710905789  8.9999999999999556   F   F   F
  6.0285802843621257  0.0000000000000000 11.1314250000000392   F   F   F
  7.5357253554527084  4.5214352132715465  8.9999999999999556   F   F   F
  6.0285802843621257  3.0142901421811605 11.1314250000000392   F   F   F
  7.5357253554527084  7.5357253554527084  8.9999999999999556   F   F   F
  6.0285802843621257  6.0285802843621257 11.1314250000000392   F   F   F
  7.5357253554527084 10.5500154976336713  8.9999999999999556   F   F   F
  6.0285802843621257  9.0428704265432867 11.1314250000000392   F   F   F
  7.5357253554527084 13.5643056398148332  8.9999999999999556   F   F   F
  6.0285802843621257 12.0571605687242549 11.1314250000000392   F   F   F
  7.5357253554527084 16.5785957819959933  8.9999999999999556   F   F   F
  6.0285802843621257 15.0714507109054132 11.1314250000000392   F   F   F
  7.5357253554527084 19.5928859241769615  8.9999999999999556   F   F   F
  6.0285802843621257 18.0857408530863815 11.1314250000000392   F   F   F
  7.5357253554527084 22.6071760663581180  8.9999999999999556   F   F   F
  6.0285802843621257 21.1000309952675380 11.1314250000000392   F   F   F
  7.5357253554527084 25.6214662085390863  8.9999999999999556   F   F   F
  6.0285802843621257 24.1143211374485062 11.1314250000000392   F   F   F
 10.5500154976336713  1.5071450710905789  8.9999999999999556   F   F   F
  9.0428704265432867  0.0000000000000000 11.1314250000000392   F   F   F
 10.5500154976336713  4.5214352132715465  8.9999999999999556   F   F   F
  9.0428704265432867  3.0142901421811605 11.1314250000000392   F   F   F
 10.5500154976336713  7.5357253554527084  8.9999999999999556   F   F   F
  9.0428704265432867  6.0285802843621257 11.1314250000000392   F   F   F
 10.5500154976336713 10.5500154976336713  8.9999999999999556   F   F   F
  9.0428704265432867  9.0428704265432867 11.1314250000000392   F   F   F
 10.5500154976336713 13.5643056398148332  8.9999999999999556   F   F   F
  9.0428704265432867 12.0571605687242549 11.1314250000000392   F   F   F
 10.5500154976336713 16.5785957819959933  8.9999999999999556   F   F   F
  9.0428704265432867 15.0714507109054132 11.1314250000000392   F   F   F
 10.5500154976336713 19.5928859241769615  8.9999999999999556   F   F   F
  9.0428704265432867 18.0857408530863815 11.1314250000000392   F   F   F
 10.5500154976336713 22.6071760663581180  8.9999999999999556   F   F   F
  9.0428704265432867 21.1000309952675380 11.1314250000000392   F   F   F
 10.5500154976336713 25.6214662085390863  8.9999999999999556   F   F   F
  9.0428704265432867 24.1143211374485062 11.1314250000000392   F   F   F
 13.5643056398148332  1.5071450710905789  8.9999999999999556   F   F   F
 12.0571605687242549  0.0000000000000000 11.1314250000000392   F   F   F
 13.5643056398148332  4.5214352132715465  8.9999999999999556   F   F   F
 12.0571605687242549  3.0142901421811605 11.1314250000000392   F   F   F
 13.5643056398148332  7.5357253554527084  8.9999999999999556   F   F   F
 12.0571605687242549  6.0285802843621257 11.1314250000000392   F   F   F
 13.5643056398148332 10.5500154976336713  8.9999999999999556   F   F   F
 12.0571605687242549  9.0428704265432867 11.1314250000000392   F   F   F
 13.5643056398148332 13.5643056398148332  8.9999999999999556   F   F   F
 12.0571605687242549 12.0571605687242549 11.1314250000000392   F   F   F
 13.5643056398148332 16.5785957819959933  8.9999999999999556   F   F   F
 12.0571605687242549 15.0714507109054132 11.1314250000000392   F   F   F
 13.5643056398148332 19.5928859241769615  8.9999999999999556   F   F   F
 12.0571605687242549 18.0857408530863815 11.1314250000000392   F   F   F
 13.5643056398148332 22.6071760663581180  8.9999999999999556   F   F   F
 12.0571605687242549 21.1000309952675380 11.1314250000000392   F   F   F
 13.5643056398148332 25.6214662085390863  8.9999999999999556   F   F   F
 12.0571605687242549 24.1143211374485062 11.1314250000000392   F   F   F
 16.5785957819959933  1.5071450710905789  8.9999999999999556   F   F   F
 15.0714507109054132  0.0000000000000000 11.1314250000000392   F   F   F
 16.5785957819959933  4.5214352132715465  8.9999999999999556   F   F   F
 15.0714507109054132  3.0142901421811605 11.1314250000000392   F   F   F
 16.5785957819959933  7.5357253554527084  8.9999999999999556   F   F   F
 15.0714507109054132  6.0285802843621257 11.1314250000000392   F   F   F
 16.5785957819959933 10.5500154976336713  8.9999999999999556   F   F   F
 15.0714507109054132  9.0428704265432867 11.1314250000000392   F   F   F
 16.5785957819959933 13.5643056398148332  8.9999999999999556   F   F   F
 15.0714507109054132 12.0571605687242549 11.1314250000000392   F   F   F
 16.5785957819959933 16.5785957819959933  8.9999999999999556   F   F   F
 15.0714507109054132 15.0714507109054132 11.1314250000000392   F   F   F
 16.5785957819959933 19.5928859241769615  8.9999999999999556   F   F   F
 15.0714507109054132 18.0857408530863815 11.1314250000000392   F   F   F
 16.5785957819959933 22.6071760663581180  8.9999999999999556   F   F   F
 15.0714507109054132 21.1000309952675380 11.1314250000000392   F   F   F
 16.5785957819959933 25.6214662085390863  8.9999999999999556   F   F   F
 15.0714507109054132 24.1143211374485062 11.1314250000000392   F   F   F
 19.5928859241769615  1.5071450710905789  8.9999999999999556   F   F   F
 18.0857408530863815  0.0000000000000000 11.1314250000000392   F   F   F
 19.5928859241769615  4.5214352132715465  8.9999999999999556   F   F   F
 18.0857408530863815  3.0142901421811605 11.1314250000000392   F   F   F
 19.5928859241769615  7.5357253554527084  8.9999999999999556   F   F   F
 18.0857408530863815  6.0285802843621257 11.1314250000000392   F   F   F
 19.5928859241769615 10.5500154976336713  8.9999999999999556   F   F   F
 18.0857408530863815  9.0428704265432867 11.1314250000000392   F   F   F
 19.5928859241769615 13.5643056398148332  8.9999999999999556   F   F   F
 18.0857408530863815 12.0571605687242549 11.1314250000000392   F   F   F
 19.5928859241769615 16.5785957819959933  8.9999999999999556   F   F   F
 18.0857408530863815 15.0714507109054132 11.1314250000000392   F   F   F
 19.5928859241769615 19.5928859241769615  8.9999999999999556   F   F   F
 18.0857408530863815 18.0857408530863815 11.1314250000000392   F   F   F
 19.5928859241769615 22.6071760663581180  8.9999999999999556   F   F   F
 18.0857408530863815 21.1000309952675380 11.1314250000000392   F   F   F
 19.5928859241769615 25.6214662085390863  8.9999999999999556   F   F   F
 18.0857408530863815 24.1143211374485062 11.1314250000000392   F   F   F
 22.6071760663581180  1.5071450710905789  8.9999999999999556   F   F   F
 21.1000309952675380  0.0000000000000000 11.1314250000000392   F   F   F
 22.6071760663581180  4.5214352132715465  8.9999999999999556   F   F   F
 21.1000309952675380  3.0142901421811605 11.1314250000000392   F   F   F
 22.6071760663581180  7.5357253554527084  8.9999999999999556   F   F   F
 21.1000309952675380  6.0285802843621257 11.1314250000000392   F   F   F
 22.6071760663581180 10.5500154976336713  8.9999999999999556   F   F   F
 21.1000309952675380  9.0428704265432867 11.1314250000000392   F   F   F
 22.6071760663581180 13.5643056398148332  8.9999999999999556   F   F   F
 21.1000309952675380 12.0571605687242549 11.1314250000000392   F   F   F
 22.6071760663581180 16.5785957819959933  8.9999999999999556   F   F   F
 21.1000309952675380 15.0714507109054132 11.1314250000000392   F   F   F
 22.6071760663581180 19.5928859241769615  8.9999999999999556   F   F   F
 21.1000309952675380 18.0857408530863815 11.1314250000000392   F   F   F
 22.6071760663581180 22.6071760663581180  8.9999999999999556   F   F   F
 21.1000309952675380 21.1000309952675380 11.1314250000000392   F   F   F
 22.6071760663581180 25.6214662085390863  8.9999999999999556   F   F   F
 21.1000309952675380 24.1143211374485062 11.1314250000000392   F   F   F
 25.6214662085390863  1.5071450710905789  8.9999999999999556   F   F   F
 24.1143211374485062  0.0000000000000000 11.1314250000000392   F   F   F
 25.6214662085390863  4.5214352132715465  8.9999999999999556   F   F   F
 24.1143211374485062  3.0142901421811605 11.1314250000000392   F   F   F
 25.6214662085390863  7.5357253554527084  8.9999999999999556   F   F   F
 24.1143211374485062  6.0285802843621257 11.1314250000000392   F   F   F
 25.6214662085390863 10.5500154976336713  8.9999999999999556   F   F   F
 24.1143211374485062  9.0428704265432867 11.1314250000000392   F   F   F
 25.6214662085390863 13.5643056398148332  8.9999999999999556   F   F   F
 24.1143211374485062 12.0571605687242549 11.1314250000000392   F   F   F
 25.6214662085390863 16.5785957819959933  8.9999999999999556   F   F   F
 24.1143211374485062 15.0714507109054132 11.1314250000000392   F   F   F
 25.6214662085390863 19.5928859241769615  8.9999999999999556   F   F   F
 24.1143211374485062 18.0857408530863815 11.1314250000000392   F   F   F
 25.6214662085390863 22.6071760663581180  8.9999999999999556   F   F   F
 24.1143211374485062 21.1000309952675380 11.1314250000000392   F   F   F
 25.6214662085390863 25.6214662085390863  8.9999999999999556   F   F   F
 24.1143211374485062 24.1143211374485062 11.1314250000000392   F   F   F
 18.1463977913920118 10.5727373370270037 25.3774461321577647   T   T   T
 13.7193999533864961 13.4119017766598674 18.5735630218551471   T   T   T
 13.7184198568573841 10.8456995223806043 18.5577088456504065   T   T   T
 12.3532470988860510 12.1549158822093908 16.7419894004212644   T   T   T
 12.4624329191855150 12.1030477009836996 20.4517424521981503   T   T   T
 11.1414648300469867 13.4155550142020807 18.6605403109908181   T   T   T
 14.9711159347778278 12.1574887577530681 16.6953490894316445   T   T   T
 15.0454430278442395 12.0931216906070453 20.4130975153995600   T   T   T
 12.3728979013534364 14.7572397090223877 16.8003960067646716   T   T   T
 12.4635324762267103 14.6731280306153060 20.4947783088279891   T   T   T
 16.2883618553628793 13.4128526694878314 18.5560070188791570   T   T   T
 14.9807740865152077 14.7764096253148285 16.7460024501638856   T   T   T
 15.0423432985859442 14.6573549453470537 20.4619645715736915   T   T   T
 13.7184500373356943 15.9863467242467223 18.6631956596652984   T   T   T
 13.7113458354518905  8.2702779525724637 18.5757885727362044   T   T   T
 12.3661717059109222  9.5587730654139182 16.7847493877340241   T   T   T
 12.4598721428340351  9.5352680760516968 20.4333149153497651   T   T   T
 11.1274598622071252 10.8311786056391757 18.6449589830065570   T   T   T
 14.9871947952239619  9.5480676975013736 16.7321896927401639   T   T   T
 15.0318800667981982  9.5317222152374779 20.3825723989720728   T   T   T
 16.3033518796510357 10.8249109123637304 18.5354714692578604   T   T   T
 10.9498048539553388 10.8273779789138196 15.0010289193843658   T   T   T
  9.7717877465801486 12.1528749792040358 16.8727350067818733   T   T   T
 13.6234574699779749 10.8222169153561865 14.9199911537648298   T   T   T
 10.9553870238203661 13.4938985118868118 14.9869646854652085   T   T   T
 13.6235631925913960 13.5073970271083894 14.9188187527798117   T   T   T
 11.2215762448610672 10.8035772453205148 22.2995641423055559   T   T   T
  9.8864505416683741 12.1053008539106663 20.5332933186059563   T   T   T
 13.7890847022823682 10.7753405108539031 22.2465522694126747   T   T   T
 11.2118277062407490 13.3607832134280358 22.3309335280178587   T   T   T
 13.8026867224495220 13.3387575870895922 22.2873025225572796   T   T   T
  8.5633158567598517 13.4150588453657065 18.7705707589218740   T   T   T
  9.7864770936119641 14.7480634261402077 16.9157919851328984   T   T   T
  9.8837019614632613 14.6786771121683675 20.5735660587976419   T   T   T
 11.1307195951484221 15.9989563183252201 18.7334662693423226   T   T   T
 16.3115146830368900 10.8152342735154541 14.9181242328806203   T   T   T
 17.5789671508976788 12.1429647331108317 16.7257401380851434   T   T   T
 16.3051632423292610 13.5078770435515967 14.9162596611226288   T   T   T
 16.3696003066172047 10.7707148562536332 22.2360773886857572   T   T   T
 17.5985491560502787 12.1014798717970873 20.3762032022902702   T   T   T
 16.4021272661594395 13.3073092019887067 22.2956735781800575   T   T   T
 10.9900040456181411 16.1373212526765002 15.0797256281497560   T   T   T
 13.6336285871342682 16.1737855817873424 14.9913595248996305   T   T   T
 12.3816202451268822 17.3420374894322507 16.9189597345947469   T   T   T
 11.2131280598071967 15.9192117358292364 22.3887289757305865   T   T   T
 13.7738159199376398 15.9213233028397116 22.3333039560996376   T   T   T
 12.4531893921932593 17.2481581223233569 20.5753603003856504   T   T   T
 18.8605688289970423 13.4166449863571007 18.5660545246327011   T   T   T
 17.5748964019793661 14.7676601970225647 16.7777754183207399   T   T   T
 17.5977283282890369 14.6686384661683746 20.4322443579922606   T   T   T
 16.3002092589405052 16.0011099522484770 18.6436265028968435   T   T   T
 16.3025616952883183 16.1804752333918636 14.9968172576375984   T   T   T
 14.9833921327713036 17.3579301943646129 16.8702728321311248   T   T   T
 16.3290814990280531 15.9046978585521952 22.2956118905374474   T   T   T
 15.0251386856733511 17.2409990231509020 20.5293434058742505   T   T   T
 13.7140757472698134 18.5670888878114404 18.7686388525937886   T   T   T
 13.7054486501305561  5.7594517199078448 18.6218617235292747   T   T   T
 12.3926212307505050  6.9348586684000857 16.7830488647927112   T   T   T
 12.4837685943307761  6.9371582718068394 20.4960467532044603   T   T   T
 11.1453894830446814  8.2450177059839191 18.6545702375483557   T   T   T
 14.9398877302766682  6.9363225226643417 16.7352612626486348   T   T   T
 15.0153667532982578  6.9397922017118985 20.4447628607323821   T   T   T
 16.2875584412897538  8.2410882529093428 18.5546867179456498   T   T   T
 11.0026075256854234  8.1831119202059242 15.0718139980919634   T   T   T
  9.7778035449601077  9.5495322636106152 16.9215034005586844   T   T   T
 13.6313399055453033  8.1953283195619999 14.9921784242928915   T   T   T
 11.2445605766672276  8.2050901583447171 22.3050368628289668   T   T   T
  9.8857791926119862  9.5344458540966723 20.4967858964574319   T   T   T
 13.7925499870288650  8.2100478253919817 22.2370876122780317   T   T   T
  8.5488957095221121 10.8494210671075333 18.7549065234967394   T   T   T
 16.2807941092957940  8.1587976287880579 14.9851314887797322   T   T   T
 17.5928604752329711  9.5326653001720292 16.7619577534761675   T   T   T
 16.3514421222404742  8.1891047161792052 22.2055179310783544   T   T   T
 17.6056262741961369  9.5187720375616962 20.3424038780097334   T   T   T
 18.8861342443356612 10.8402934077125312 18.5469213888325228   T   T   T
  9.5410344999255212  9.4638921423119555 13.4243548162074777   T   T   T
  8.3405574339517532 10.8632088245356453 15.1503892386438697   T   T   T
 12.2190196588529396  9.4313364543156215 13.3062872318473016   T   T   T
  9.5116887363991030 12.1520703538353043 13.3524127899815159   T   T   T
 12.2162659614205662 12.1500502432184803 13.2710148207612484   T   T   T
  7.1706884654555658 12.1846047949158791 16.9612043025512236   T   T   T
  8.3536609202243195 13.4944356901417475 15.1427347285529592   T   T   T
 14.9767872355498746  9.4344262309732230 13.2862461924281252   T   T   T
 14.9756689941054155 12.1504588050040070 13.2565604142845839   T   T   T
  9.5338808008976237 14.9000143922195480 13.3871734933169435   T   T   T
 12.2178099153024800 14.9116615817559985 13.2878612309844311   T   T   T
 14.9734126580901084 14.9140984577315674 13.2712632010430838   T   T   T
  9.9790044419507868  9.5260350745520643 24.0847415099449655   T   T   T
  8.5885605180701372 10.8229164359393462 22.4100702135853957   T   T   T
 12.5401862603099925  9.4303732034851606 24.0820732439122729   T   T   T
  9.9056314942697874 12.0644986988921161 24.1648590859721999   T   T   T
 12.5305209923822680 12.0390760581981731 24.1053022683958744   T   T   T
  7.2838116014575238 12.1229945895448203 20.6880173559142371   T   T   T
  8.6318591901088695 13.3660314932705599 22.4201748717713372   T   T   T
 15.0904811771243583  9.4247194869374908 24.0214191473904677   T   T   T
 15.1120266138436712 12.0163641580158185 24.0823619301170950   T   T   T
  9.9097487269356304 14.6012192633176987 24.2065646480815069   T   T   T
 12.5336332493145957 14.5956738636079226 24.1465155844892827   T   T   T
 15.0925862379389422 14.5947596983031662 24.1089700414342758   T   T   T
  6.0617589479660268 13.4196357444971248 18.8800546481731111   T   T   T
  7.1852195100114695 14.7270906541651350 17.0055966600827873   T   T   T
  7.2886640312508115 14.6538818878548760 20.7156376601661520   T   T   T
  8.5519675275850027 15.9845328286959898 18.8258422950043602   T   T   T
  8.3497311579557394 16.1028170466661251 15.2263335429580486   T   T   T
  9.7910936709327547 17.3351301980942836 17.0232468233376544   T   T   T
  8.5964118925728901 15.8995280505112451 22.4847661979715170   T   T   T
  9.8871033240874837 17.2436845123129743 20.6254358935043207   T   T   T
 11.1447861152171388 18.5775254867828927 18.8286912072692445   T   T   T
 17.6964280009889769  9.4309360821565189 13.3273361935780841   T   T   T
 18.9677726846532551 10.8412867983027912 14.9862415992163527   T   T   T
 17.6988097932070261 12.1422173396850646 13.2843234141537820   T   T   T
 20.1932564810563129 12.1817151572129259 16.7297065959429396   T   T   T
 18.9285784053183335 13.4968782872657300 14.9894894805781167   T   T   T
 17.6965036578346329 14.9120770117423653 13.3059677880965079   T   T   T
 17.7164832836143518  9.3962574042493898 23.9377152355899341   T   T   T
 18.9343324365697079 10.7976527028755562 22.1358561344511919   T   T   T
 17.8335923282016040 12.0430970313374672 24.1239305276021234   T   T   T
 20.1956885134061928 12.1157470431233705 20.4238047768115507   T   T   T
 18.9310408184916348 13.3443817844315173 22.2421625479248419   T   T   T
 17.7024647591644566 14.5880508167478542 24.0822204867559897   T   T   T
  9.5903536537763898 17.5334747813284970 13.5446237190833880   T   T   T
 12.2314336581937617 17.5988646240626494 13.3869233149010842   T   T   T
 11.0283432217905251 18.7758368260941211 15.2294180300814936   T   T   T
 14.9761487205547095 17.6202886696243546 13.3543634275720251   T   T   T
 13.6358210069745382 18.7762996100728827 15.1430319436530993   T   T   T
 12.3987463824438002 19.9423844951504918 17.0066987553397944   T   T   T
  9.9765973402538268 17.1559580629698480 24.2090322605410968   T   T   T
 12.5318800682931322 17.2120839922927615 24.2066453897283118   T   T   T
 11.2318932396898568 18.5375625477876085 22.4873042277179636   T   T   T
 15.0676296467694009 17.2205367841243664 24.1591990890618575   T   T   T
 13.7643669446108667 18.5005893105011978 22.4166425363546900   T   T   T
 12.4703965943744564 19.8436995374332525 20.7098171966636997   T   T   T
 21.3715785509160234 13.4195803454686313 18.6003706169906735   T   T   T
 20.1943443975466295 14.7340059925597124 16.7748796356380012   T   T   T
 20.1902930232883691 14.6422268044080059 20.4854307225400945   T   T   T
 18.8864814152684239 15.9842195036452530 18.6521832964926730   T   T   T
 18.9527130648928193 16.1287207705987647 15.0652508568809242   T   T   T
 17.5838612708884874 17.3534513051556232 16.9173200535971908   T   T   T
 18.9310800467540048 15.8909600527447132 22.3004673044867090   T   T   T
 17.5982470004490672 17.2439879817638975 20.4955801304080154   T   T   T
 16.2820159217095330 18.5798941419602741 18.7535965493443975   T   T   T
 17.6756712906287454 17.5921027641831280 13.4218038533277522   T   T   T
 16.2757204684511052 18.7901136000337878 15.1467415992087027   T   T   T
 14.9449878928423292 19.9558383389963510 16.9606440101602871   T   T   T
 17.6092497492788453 17.1496169837016907 24.0671311794573164   T   T   T
 16.3072227895373167 18.5439492536252715 22.4044708552648295   T   T   T
 15.0036153598777098 19.8437191707964296 20.6829005162860717   T   T   T
 13.7042545892195022 21.0689451933006424 18.8781979337899308   T   T   T
 11.3031300190935067 10.7826546415300406 25.8174865419285595   T   T   T
 11.2666474869558382 13.3038448366818329 25.9009446699278563   T   T   T
 11.2987694826225713 15.8311713229690589 25.8929853882042913   T   T   T
 13.8311390666451359 15.8521463176033173 25.9054144673916689   T   T   T
 13.8241136637358668 13.2859617890544044 25.9353818866110188   T   T   T
 13.8424766563596791 10.7343759317559133 25.8267183120708452   T   T   T
 16.3054060162073569 10.7212992266578571 25.8294900692501379   T   T   T
 16.3397249005564333 13.3134089970348164 25.8347931926712384   T   T   T
 16.3612484333379733 15.8388480646128151 25.8092250801956951   T   T   T
  8.7207850809942826  8.3178609371979029 22.2915432880196285   T   T   T
  9.9432862641758639  7.0162398850485168 20.4899745349155893   T   T   T
 11.2020661644206179  5.7699496632991680 18.6780509181545611   T   T   T
  9.8476050209484320  6.9702341453896945 16.9496057760244589   T   T   T
  8.5469241876813289  8.2426752362847875 18.7428220516931852   T   T   T
  7.3617345919050017  9.5814993091931449 20.5776025333503050   T   T   T
  6.0755792165547398 10.9194749757205081 18.8594159308817986   T   T   T
  7.2336720952792435  9.6292797894968327 17.0467042946472525   T   T   T
  8.4506078569951804  8.2799661208978854 15.3243449341382423   T   T   T
 18.8512293400200655  8.2645867735180278 22.0346364836840038   T   T   T
 20.1543513123918991  9.5565125755958071 20.2975665364783957   T   T   T
 21.3744284789188725 10.9229153998290869 18.5641749973234056   T   T   T
 20.1671844342796582  9.6124496412529208 16.8154933764749721   T   T   T
 18.8923797906957951  8.2312496092853689 18.5309500268889629   T   T   T
 17.5541385038352828  6.9751238946594345 20.3106473803501473   T   T   T
 16.1969708626558280  5.7556280203066628 18.5732061184064250   T   T   T
 17.5066962281049818  6.9569184117582665 16.8126609437268542   T   T   T
 18.8803881766812474  8.2449026398149190 15.1519186244821675   T   T   T
 18.8182555076331539 18.4178309422527775 22.2830204381159334   T   T   T
 17.5484359928609202 19.7700291413503848 20.5713086439645494   T   T   T
 16.2065317694958502 21.0541856797030640 18.8562872866778761   T   T   T
 20.1210688030081535 17.1857963264713796 20.4811855676328811   T   T   T
 18.8878856503875774 18.5812074352829271 18.7382483940503626   T   T   T
 17.5017989929910236 19.8983825430788315 17.0446240514305529   T   T   T
 21.3630431476710534 15.9173565290964643 18.6707429549785431   T   T   T
 20.1638486533346786 17.2798484542633624 16.9471823820050815   T   T   T
 18.8614740562762684 18.6812689721143670 15.3242335675517740   T   T   T
  8.7144293377642050 18.4148637400819410 22.4522442681622998   T   T   T
  7.3673372685809762 17.1899891340325368 20.6950378780993205   T   T   T
  6.0807009636070051 15.9302207400137039 18.9224685681404310   T   T   T
  9.9354829583138038 19.7630400103254402 20.6952858901747199   T   T   T
 11.1848849167356104 21.0524052988569963 18.9199780348824795   T   T   T
  9.8444973423790358 19.8862006095508761 17.1492350447466713   T   T   T
  8.5518788776363266 18.5778048768068658 18.8948818178508233   T   T   T
  7.2405518051804520 17.2795318196092893 17.1499930596084695   T   T   T
  8.4642869766314650 18.6646731415164027 15.4483821927151137   T   T   T


Metal cluster Cu192 with O on 14.4A distance from MgO optimized structure
E_tot = -50.01030108 eV
O Cu 
 1.0000000000000000
    27.1286112796296663    0.0000000000000000    0.0000000000000000
     0.0000000000000000   27.1286112796296663    0.0000000000000000
     0.0000000000000000    0.0000000000000000   35.9333715890047500
   1 192
Cartesian
 17.8252829859801700 10.7872223540521439 23.9351716244967285
 13.5981223091976560 13.5660481641864266 17.0908288531418719
 13.5963541804526873 11.0102673918158924 17.0774845188867737
 12.3164328107048853 12.3106549070828173 15.2343785061511721
 12.2874522370464963 12.2618305466536395 18.9046054223937503
 11.0212509289425391 13.5865091251788943 17.0771923363783280
 14.8894331569630243 12.3056700241208574 15.2375716329127435
 14.8818527765055215 12.2495964059648070 18.9544113071433813
 12.3139650844721160 14.8853613218394081 15.2527307356741506
 12.2769878006521225 14.8377142256820740 18.9267823177779171
 16.1521471545303967 13.5591735987159812 17.1176130154221653
 14.8867681394352509 14.8750296024355819 15.2609911095419264
 14.8717075735371047 14.8159907069581074 18.9729325027289519
 13.5751837967965532 16.1248713872639904 17.1278348375886438
 13.5847871579641737  8.4499084041742343 17.0492997738873235
 12.3140657991160101  9.7400835696262718 15.2238465859307244
 12.2955487198619107  9.6869137389333009 18.8856288316047802
 11.0163486389845531 11.0077905591104681 17.0656963995410820
 14.8702689640284156  9.7407964630355544 15.2235347471209810
 14.8596425737991300  9.6881600321334744 18.9181035629962793
 16.1527762669818351 10.9966555920888478 17.0981368397498095
 11.0405336001725605 11.0402960687857092 13.4073296960898567
  9.7431397966633693 12.3176099673175532 15.2277942225108021
 13.6041717536527198 11.0400557967146664 13.3931408112190908
 11.0448496517603569 13.6074783575826839 13.4098158183953888
 13.6122051923019107 13.6087593771561224 13.3959920952133373
 10.9777865471129079 10.9592430222941868 20.6898576123558655
  9.7043463104251284 12.2833280448308635 18.8893622017983915
 13.5544680588857549 10.9406889131541085 20.7195571569846706
 10.9537341205190213 13.5330833138594180 20.7167743866861009
 13.5552957099163560 13.5251696935320229 20.7385647794235695
  8.4546614067412680 13.5903436786051124 17.0574692036842421
  9.7438804007003039 14.8888486340859707 15.2400479728236231
  9.6914328422496521 14.8467008310606783 18.9147475834459264
 10.9970897515213721 16.1539300654994378 17.1048925785993440
 16.1602236804416677 11.0376807151788832 13.3890889808795635
 17.4297190507254243 12.3061373674309316 15.2425233615527045
 16.1714840682704057 13.6030875389241945 13.4095459802546220
 16.1679913160979751 10.9415279691425056 20.7824524190902693
 17.4386209501431111 12.2619410165393585 18.9492283913555823
 16.1945889141561494 13.4999898234251781 20.8170624968994424
 11.0411362122124981 16.1746955545361715 13.4287063618670199
 13.6047051101473215 16.1710531648946940 13.4271093938979522
 12.2992001387793657 17.4401459345667540 15.2751785396568369
 10.9599718197250784 16.1083018238661957 20.7409409534875380
 13.5360971832220525 16.1162729009805474 20.7691872606013170
 12.2617375784692708 17.4099877118482560 18.9607799370660892
 18.6951729352171441 13.5598931256353339 17.1144437050852503
 17.4338053918918234 14.8590829458578479 15.2758914555710170
 17.4270783675328502 14.8194563933403174 18.9791680147923074
 16.1383833969245991 16.1231570014199406 17.1501130845765246
 16.1617704011929213 16.1641193650500590 13.4450289653612725
 14.8573548322148170 17.4293165374089263 15.2899735375196357
 16.1153411122649644 16.1052501596634485 20.7857420235020385
 14.8250085910449076 17.3991628385233774 18.9792640335847658
 13.5524164810245065 18.6814099246588121 17.1429853909505923
 13.5740794780586107  5.9607751444606700 17.0251244790680367
 12.3161509079709450  7.1633093954494678 15.1557838686146997
 12.3042245685797322  7.0776661852245644 18.9165509836456316
 11.0251510495331448  8.4398114514842284 17.0496059496549357
 14.8416339910135378  7.1689464279978372 15.1568623208035085
 14.8380822005763147  7.0943031474170466 18.9257507505582687
 16.1323817836124839  8.4415368801421415 17.0675970062621580
 11.0582956639363861  8.4317151944318898 13.3555856146707637
  9.7505127954703283  9.7493346401372349 15.2302874921913229
 13.5880880686443177  8.4345126042411120 13.3542847802179114
 11.0178321057400836  8.3458779558630685 20.7024262349152472
  9.7177082471085452  9.7108617918167610 18.8643605513425143
 13.5593556596344538  8.3493822066788823 20.7079535511767610
  8.4465765830696267 11.0226284226461271 17.0516389613223183
 16.1001729797893205  8.4373415290147111 13.3394954403242476
 17.4035128550223455  9.7487842974191601 15.2322097784089223
 16.1210616097241548  8.3508339224800636 20.7462202391206816
 17.4216226483211543  9.6949319785383921 18.9078172226281787
 18.6964382251326811 11.0080044325665707 17.0823829935696203
  9.8169414627619336  9.8330789897009367 11.6556798331437079
  8.4244822242480719 11.0736425883250078 13.3772266426990978
 12.3279788657144511  9.7871007280822031 11.6155922070716482
  9.7829605233914130 12.3529833713965740 11.6590323205417210
 12.3286483092456507 12.3367224963212525 11.5828522261810818
  7.1617089227741797 12.3262597193724321 15.1855162037757889
  8.4317850371212799 13.6089221816468182 13.3997071998122035
 14.8471840645812776  9.7976777728798385 11.6015225453374669
 14.8859537029284308 12.3395998512988836 11.5674693825142008
  9.7838210957495200 14.8843808783356426 11.6586971813740288
 12.3285671314719778 14.9012073687877518 11.5953032427302016
 14.8935742431678353 14.8993137159831850 11.5926742146028587
  9.6976743565642689  9.7078376441978893 22.4286271265668944
  8.3493518349364013 11.0101635329537864 20.7093569835142013
 12.2499131931401415  9.6148538660421252 22.5057371437269680
  9.6069882839467056 12.2457975012795028 22.5097972851997490
 12.2295357071718591 12.2286640425227304 22.5085690065563817
  7.1051662667606408 12.2977432427049784 18.9237559329098382
  8.3594931994757253 13.5425989499010146 20.7148389955870300
 14.8077507001613267  9.6215517920714451 22.5151526505054491
 14.8218584235707507 12.2288898679950133 22.5398051134673914
  9.6185411046910936 14.7995833320254722 22.5242052965166479
 12.2392751524590366 14.8012831124971171 22.5345252813096728
 14.8139222624835121 14.8108662967622120 22.5451409091551298
  5.9637214810215999 13.5835631174640827 17.0518452151339694
  7.1666090463098584 14.8628920659138188 15.2004333147241155
  7.0962754940035326 14.8334306957886604 18.9476575457550354
  8.4368908373178773 16.1442716859030995 17.0825328069499065
  8.4108484331049329 16.1442613507426493 13.3872513836067206
  9.7430312699194488 17.4390353746368021 15.2653384620358707
  8.3440893786050214 16.0865280614636070 20.7601881104183157
  9.6951640672284469 17.4132544124601445 18.9322677400649084
 11.0002411897444148 18.7076045061921974 17.1348324196061270
 17.3720007482597616  9.8400969105988327 11.6245397888971294
 18.7522404286337867 11.0715705467154777 13.3792615582775820
 17.4245659219596014 12.3542485079841473 11.6280411409360411
 19.9877582466579540 12.3149465024909990 15.2240038702509271
 18.7704504820698830 13.5996906291153703 13.4124390859100853
 17.4364213079832595 14.8778610494465191 11.6646136820873547
 17.4544491883958841  9.5833241318242166 22.5065779078403239
 18.7496489050295025 10.9838144924327725 20.7206362003301230
 17.5779369550113742 12.2524339493549750 22.6620151721133603
 20.0430441896302689 12.2775503996806048 18.9822416752078098
 18.7630676346246545 13.5261819381886035 20.7911554932948732
 17.4707196783052119 14.8050445278181559 22.5824416077207815
  9.8119235743736191 17.4047328377443691 11.7090335330280819
 12.3313290926882022 17.4610100794661314 11.6945981412702444
 11.0502825194416161 18.7956186291458067 13.4303498505203081
 14.8642501107446083 17.4521948112986536 11.7001986141212182
 13.5878286685318113 18.7892962551171507 13.4431175260391633
 12.3035226795691042 20.0038769246756019 15.2727810205964527
  9.7121691929633904 17.3556927778348360 22.5125235876116818
 12.2577570613481495 17.4261272908078233 22.5740939117258854
 10.9979660080850650 18.7206418708658262 20.8046433881863244
 14.8028264553749000 17.4584674142329384 22.5875557329152166
 13.5321301102703675 18.7093459655251237 20.7957681733114761
 12.2779200100801429 20.0095927299013638 19.0301838642223728
 21.1820426635934531 13.5615985054959882 17.1065757034709591
 19.9956165936032768 14.8434543436112758 15.2549996041294165
 20.0285465662042732 14.8116853064871883 19.0116511827151236
 18.6927386710961052 16.1107052176168395 17.1539703376458839
 18.7709539311638274 16.1187232368091138 13.4346477264784205
 17.4023502585728309 17.4024008849958776 15.3238496854712203
 18.7541778485227155 16.0832130532893558 20.8105683638464569
 17.3999694851945748 17.3923891058437086 18.9818262897094918
 16.1110266476089699 18.6826389420479373 17.1612593355788512
 17.3890433234675967 17.3948581421743071 11.7259231555232901
 16.1100198897697240 18.7787857116756740 13.4527251333429980
 14.8310194713863499 19.9924908105858705 15.2892927921488653
 17.3699423570994895 17.3706012165612691 22.5250893179525633
 16.0813841149410734 18.7332508165874714 20.8201819167794504
 14.8115685826545089 19.9962986048294198 19.0353973491515127
 13.5548301713123944 21.1688390951873977 17.1626148963606049
 10.9648102835834109 10.9715761272354744 24.2003111632016115
 10.9387185121809889 13.5061294849135329 24.2457025790838152
 10.9868349149735582 16.0387400271683518 24.2470699676122869
 13.5261731408334285 16.0739121697786906 24.3018192462025695
 13.5021313183872671 13.5044557661778057 24.3532426339056975
 13.5070325823440314 10.9552460332151913 24.2571451073353543
 15.9754850094782146 10.9819863091232257 24.3304085252473463
 16.0289502137915356 13.5647848873170442 24.2972271487828309
 16.0752573949570667 16.0836094792514679 24.2396871164610985
  8.4880904626154976  8.4859070431334853 20.6036603343528952
  9.7638163896101133  7.1803915416420301 18.8484383926246331
 11.0469181722933758  5.9840570618256104 17.0163852544800136
  9.7858769667193766  7.2421353957093748 15.2131015882060101
  8.4479081384662287  8.4459006400185999 17.0438169503435972
  7.1846630760988353  9.7612602526543171 18.8527500541821773
  5.9849299929836608 11.0510907221830976 17.0384104060290085
  7.2451697656429177  9.7895579309808802 15.2243596342929699
  8.5550959695494555  8.5613017421561732 13.4326599332835439
 18.6313779280044258  8.4500581129104528 20.6242775616093468
 19.9493661949992145  9.7402734877314234 18.8792039696521563
 21.1501886622197617 11.0354758853318788 17.0659637291476649
 19.8972709748453731  9.7721950523631538 15.2399458576611977
 18.6895474543123967  8.4426360304751338 17.0600130232524272
 17.3685231934505637  7.1665861251451224 18.8653588840855022
 16.0904255808533563  5.9865790926067532 17.0270222921774916
 17.3707183380470411  7.2546766930089435 15.2178323001101585
 18.5920634860934797  8.5663411698958623 13.4258919086654789
 18.6077138243046960 18.6082644105469797 20.7390408758530533
 17.3515778509181153 19.9184544236899690 18.9825566209518612
 16.0830555139625702 21.1423943500275620 17.1674611702600721
 19.9285856359142066 17.3547038190249978 18.9735445690922688
 18.6823247901336380 18.6808325195602549 17.1675830623212953
 17.3651191444128656 19.9069187074834488 15.3507318700020381
 21.1489205599636740 16.0896135372676845 17.1446921876702945
 19.9063228833295867 17.3720658395523664 15.3370065223753400
 18.6129561717918399 18.6222048407039651 13.5582764235072180
  8.4717328756780717 18.5917709420830839 20.7079516338617680
  7.1752498673526031 17.3706997846304319 18.9067950353072618
  5.9817585827550515 16.1036090433910104 17.0617982170471514
  9.7445095086787390 19.9313934945938023 18.9675731700585253
 11.0300093487102799 21.1560489624939123 17.1551633890685942
  9.7691117284457079 19.9488798329379904 15.3098066459567779
  8.4364774420545317 18.7071373697585344 17.1095008962604851
  7.2397785385405333 17.3927488212489934 15.2592198799852010
  8.5518269115302044 18.6657675961904239 13.5043993636634276


Metal cluster Cu192 on MgO with O on 3.0A distance from MgO optimized structure
E_tot = -1441.46667563 eV
Mg  O Cu 
 1.0000000000000000
    27.1286112796296663    0.0000000000000000    0.0000000000000000
     0.0000000000000000   27.1286112796296663    0.0000000000000000
     0.0000000000000000    0.0000000000000000   35.9333715890047500
 162 163 192
Selective dynamics
Cartesian
  0.0000000000000000  0.0000000000000000  8.9999999999999556   F   F   F
  1.5071450710905789  1.5071450710905789 11.1314250000000392   F   F   F
  0.0000000000000000  3.0142901421811605  8.9999999999999556   F   F   F
  1.5071450710905789  4.5214352132715465 11.1314250000000392   F   F   F
  0.0000000000000000  6.0285802843621257  8.9999999999999556   F   F   F
  1.5071450710905789  7.5357253554527084 11.1314250000000392   F   F   F
  0.0000000000000000  9.0428704265432867  8.9999999999999556   F   F   F
  1.5071450710905789 10.5500154976336713 11.1314250000000392   F   F   F
  0.0000000000000000 12.0571605687242549  8.9999999999999556   F   F   F
  1.5071450710905789 13.5643056398148332 11.1314250000000392   F   F   F
  0.0000000000000000 15.0714507109054132  8.9999999999999556   F   F   F
  1.5071450710905789 16.5785957819959933 11.1314250000000392   F   F   F
  0.0000000000000000 18.0857408530863815  8.9999999999999556   F   F   F
  1.5071450710905789 19.5928859241769615 11.1314250000000392   F   F   F
  0.0000000000000000 21.1000309952675380  8.9999999999999556   F   F   F
  1.5071450710905789 22.6071760663581180 11.1314250000000392   F   F   F
  0.0000000000000000 24.1143211374485062  8.9999999999999556   F   F   F
  1.5071450710905789 25.6214662085390863 11.1314250000000392   F   F   F
  3.0142901421811605  0.0000000000000000  8.9999999999999556   F   F   F
  4.5214352132715465  1.5071450710905789 11.1314250000000392   F   F   F
  3.0142901421811605  3.0142901421811605  8.9999999999999556   F   F   F
  4.5214352132715465  4.5214352132715465 11.1314250000000392   F   F   F
  3.0142901421811605  6.0285802843621257  8.9999999999999556   F   F   F
  4.5214352132715465  7.5357253554527084 11.1314250000000392   F   F   F
  3.0142901421811605  9.0428704265432867  8.9999999999999556   F   F   F
  4.5214352132715465 10.5500154976336713 11.1314250000000392   F   F   F
  3.0142901421811605 12.0571605687242549  8.9999999999999556   F   F   F
  4.5214352132715465 13.5643056398148332 11.1314250000000392   F   F   F
  3.0142901421811605 15.0714507109054132  8.9999999999999556   F   F   F
  4.5214352132715465 16.5785957819959933 11.1314250000000392   F   F   F
  3.0142901421811605 18.0857408530863815  8.9999999999999556   F   F   F
  4.5214352132715465 19.5928859241769615 11.1314250000000392   F   F   F
  3.0142901421811605 21.1000309952675380  8.9999999999999556   F   F   F
  4.5214352132715465 22.6071760663581180 11.1314250000000392   F   F   F
  3.0142901421811605 24.1143211374485062  8.9999999999999556   F   F   F
  4.5214352132715465 25.6214662085390863 11.1314250000000392   F   F   F
  6.0285802843621257  0.0000000000000000  8.9999999999999556   F   F   F
  7.5357253554527084  1.5071450710905789 11.1314250000000392   F   F   F
  6.0285802843621257  3.0142901421811605  8.9999999999999556   F   F   F
  7.5357253554527084  4.5214352132715465 11.1314250000000392   F   F   F
  6.0285802843621257  6.0285802843621257  8.9999999999999556   F   F   F
  7.5357253554527084  7.5357253554527084 11.1314250000000392   F   F   F
  6.0285802843621257  9.0428704265432867  8.9999999999999556   F   F   F
  7.5357253554527084 10.5500154976336713 11.1314250000000392   F   F   F
  6.0285802843621257 12.0571605687242549  8.9999999999999556   F   F   F
  7.5357253554527084 13.5643056398148332 11.1314250000000392   F   F   F
  6.0285802843621257 15.0714507109054132  8.9999999999999556   F   F   F
  7.5357253554527084 16.5785957819959933 11.1314250000000392   F   F   F
  6.0285802843621257 18.0857408530863815  8.9999999999999556   F   F   F
  7.5357253554527084 19.5928859241769615 11.1314250000000392   F   F   F
  6.0285802843621257 21.1000309952675380  8.9999999999999556   F   F   F
  7.5357253554527084 22.6071760663581180 11.1314250000000392   F   F   F
  6.0285802843621257 24.1143211374485062  8.9999999999999556   F   F   F
  7.5357253554527084 25.6214662085390863 11.1314250000000392   F   F   F
  9.0428704265432867  0.0000000000000000  8.9999999999999556   F   F   F
 10.5500154976336713  1.5071450710905789 11.1314250000000392   F   F   F
  9.0428704265432867  3.0142901421811605  8.9999999999999556   F   F   F
 10.5500154976336713  4.5214352132715465 11.1314250000000392   F   F   F
  9.0428704265432867  6.0285802843621257  8.9999999999999556   F   F   F
 10.5500154976336713  7.5357253554527084 11.1314250000000392   F   F   F
  9.0428704265432867  9.0428704265432867  8.9999999999999556   F   F   F
 10.5500154976336713 10.5500154976336713 11.1314250000000392   F   F   F
  9.0428704265432867 12.0571605687242549  8.9999999999999556   F   F   F
 10.5500154976336713 13.5643056398148332 11.1314250000000392   F   F   F
  9.0428704265432867 15.0714507109054132  8.9999999999999556   F   F   F
 10.5500154976336713 16.5785957819959933 11.1314250000000392   F   F   F
  9.0428704265432867 18.0857408530863815  8.9999999999999556   F   F   F
 10.5500154976336713 19.5928859241769615 11.1314250000000392   F   F   F
  9.0428704265432867 21.1000309952675380  8.9999999999999556   F   F   F
 10.5500154976336713 22.6071760663581180 11.1314250000000392   F   F   F
  9.0428704265432867 24.1143211374485062  8.9999999999999556   F   F   F
 10.5500154976336713 25.6214662085390863 11.1314250000000392   F   F   F
 12.0571605687242549  0.0000000000000000  8.9999999999999556   F   F   F
 13.5643056398148332  1.5071450710905789 11.1314250000000392   F   F   F
 12.0571605687242549  3.0142901421811605  8.9999999999999556   F   F   F
 13.5643056398148332  4.5214352132715465 11.1314250000000392   F   F   F
 12.0571605687242549  6.0285802843621257  8.9999999999999556   F   F   F
 13.5643056398148332  7.5357253554527084 11.1314250000000392   F   F   F
 12.0571605687242549  9.0428704265432867  8.9999999999999556   F   F   F
 13.5643056398148332 10.5500154976336713 11.1314250000000392   F   F   F
 12.0571605687242549 12.0571605687242549  8.9999999999999556   F   F   F
 13.5643056398148332 13.5643056398148332 11.1314250000000392   F   F   F
 12.0571605687242549 15.0714507109054132  8.9999999999999556   F   F   F
 13.5643056398148332 16.5785957819959933 11.1314250000000392   F   F   F
 12.0571605687242549 18.0857408530863815  8.9999999999999556   F   F   F
 13.5643056398148332 19.5928859241769615 11.1314250000000392   F   F   F
 12.0571605687242549 21.1000309952675380  8.9999999999999556   F   F   F
 13.5643056398148332 22.6071760663581180 11.1314250000000392   F   F   F
 12.0571605687242549 24.1143211374485062  8.9999999999999556   F   F   F
 13.5643056398148332 25.6214662085390863 11.1314250000000392   F   F   F
 15.0714507109054132  0.0000000000000000  8.9999999999999556   F   F   F
 16.5785957819959933  1.5071450710905789 11.1314250000000392   F   F   F
 15.0714507109054132  3.0142901421811605  8.9999999999999556   F   F   F
 16.5785957819959933  4.5214352132715465 11.1314250000000392   F   F   F
 15.0714507109054132  6.0285802843621257  8.9999999999999556   F   F   F
 16.5785957819959933  7.5357253554527084 11.1314250000000392   F   F   F
 15.0714507109054132  9.0428704265432867  8.9999999999999556   F   F   F
 16.5785957819959933 10.5500154976336713 11.1314250000000392   F   F   F
 15.0714507109054132 12.0571605687242549  8.9999999999999556   F   F   F
 16.5785957819959933 13.5643056398148332 11.1314250000000392   F   F   F
 15.0714507109054132 15.0714507109054132  8.9999999999999556   F   F   F
 16.5785957819959933 16.5785957819959933 11.1314250000000392   F   F   F
 15.0714507109054132 18.0857408530863815  8.9999999999999556   F   F   F
 16.5785957819959933 19.5928859241769615 11.1314250000000392   F   F   F
 15.0714507109054132 21.1000309952675380  8.9999999999999556   F   F   F
 16.5785957819959933 22.6071760663581180 11.1314250000000392   F   F   F
 15.0714507109054132 24.1143211374485062  8.9999999999999556   F   F   F
 16.5785957819959933 25.6214662085390863 11.1314250000000392   F   F   F
 18.0857408530863815  0.0000000000000000  8.9999999999999556   F   F   F
 19.5928859241769615  1.5071450710905789 11.1314250000000392   F   F   F
 18.0857408530863815  3.0142901421811605  8.9999999999999556   F   F   F
 19.5928859241769615  4.5214352132715465 11.1314250000000392   F   F   F
 18.0857408530863815  6.0285802843621257  8.9999999999999556   F   F   F
 19.5928859241769615  7.5357253554527084 11.1314250000000392   F   F   F
 18.0857408530863815  9.0428704265432867  8.9999999999999556   F   F   F
 19.5928859241769615 10.5500154976336713 11.1314250000000392   F   F   F
 18.0857408530863815 12.0571605687242549  8.9999999999999556   F   F   F
 19.5928859241769615 13.5643056398148332 11.1314250000000392   F   F   F
 18.0857408530863815 15.0714507109054132  8.9999999999999556   F   F   F
 19.5928859241769615 16.5785957819959933 11.1314250000000392   F   F   F
 18.0857408530863815 18.0857408530863815  8.9999999999999556   F   F   F
 19.5928859241769615 19.5928859241769615 11.1314250000000392   F   F   F
 18.0857408530863815 21.1000309952675380  8.9999999999999556   F   F   F
 19.5928859241769615 22.6071760663581180 11.1314250000000392   F   F   F
 18.0857408530863815 24.1143211374485062  8.9999999999999556   F   F   F
 19.5928859241769615 25.6214662085390863 11.1314250000000392   F   F   F
 21.1000309952675380  0.0000000000000000  8.9999999999999556   F   F   F
 22.6071760663581180  1.5071450710905789 11.1314250000000392   F   F   F
 21.1000309952675380  3.0142901421811605  8.9999999999999556   F   F   F
 22.6071760663581180  4.5214352132715465 11.1314250000000392   F   F   F
 21.1000309952675380  6.0285802843621257  8.9999999999999556   F   F   F
 22.6071760663581180  7.5357253554527084 11.1314250000000392   F   F   F
 21.1000309952675380  9.0428704265432867  8.9999999999999556   F   F   F
 22.6071760663581180 10.5500154976336713 11.1314250000000392   F   F   F
 21.1000309952675380 12.0571605687242549  8.9999999999999556   F   F   F
 22.6071760663581180 13.5643056398148332 11.1314250000000392   F   F   F
 21.1000309952675380 15.0714507109054132  8.9999999999999556   F   F   F
 22.6071760663581180 16.5785957819959933 11.1314250000000392   F   F   F
 21.1000309952675380 18.0857408530863815  8.9999999999999556   F   F   F
 22.6071760663581180 19.5928859241769615 11.1314250000000392   F   F   F
 21.1000309952675380 21.1000309952675380  8.9999999999999556   F   F   F
 22.6071760663581180 22.6071760663581180 11.1314250000000392   F   F   F
 21.1000309952675380 24.1143211374485062  8.9999999999999556   F   F   F
 22.6071760663581180 25.6214662085390863 11.1314250000000392   F   F   F
 24.1143211374485062  0.0000000000000000  8.9999999999999556   F   F   F
 25.6214662085390863  1.5071450710905789 11.1314250000000392   F   F   F
 24.1143211374485062  3.0142901421811605  8.9999999999999556   F   F   F
 25.6214662085390863  4.5214352132715465 11.1314250000000392   F   F   F
 24.1143211374485062  6.0285802843621257  8.9999999999999556   F   F   F
 25.6214662085390863  7.5357253554527084 11.1314250000000392   F   F   F
 24.1143211374485062  9.0428704265432867  8.9999999999999556   F   F   F
 25.6214662085390863 10.5500154976336713 11.1314250000000392   F   F   F
 24.1143211374485062 12.0571605687242549  8.9999999999999556   F   F   F
 25.6214662085390863 13.5643056398148332 11.1314250000000392   F   F   F
 24.1143211374485062 15.0714507109054132  8.9999999999999556   F   F   F
 25.6214662085390863 16.5785957819959933 11.1314250000000392   F   F   F
 24.1143211374485062 18.0857408530863815  8.9999999999999556   F   F   F
 25.6214662085390863 19.5928859241769615 11.1314250000000392   F   F   F
 24.1143211374485062 21.1000309952675380  8.9999999999999556   F   F   F
 25.6214662085390863 22.6071760663581180 11.1314250000000392   F   F   F
 24.1143211374485062 24.1143211374485062  8.9999999999999556   F   F   F
 25.6214662085390863 25.6214662085390863 11.1314250000000392   F   F   F
  1.5071450710905789  1.5071450710905789  8.9999999999999556   F   F   F
  0.0000000000000000  0.0000000000000000 11.1314250000000392   F   F   F
  1.5071450710905789  4.5214352132715465  8.9999999999999556   F   F   F
  0.0000000000000000  3.0142901421811605 11.1314250000000392   F   F   F
  1.5071450710905789  7.5357253554527084  8.9999999999999556   F   F   F
  0.0000000000000000  6.0285802843621257 11.1314250000000392   F   F   F
  1.5071450710905789 10.5500154976336713  8.9999999999999556   F   F   F
  0.0000000000000000  9.0428704265432867 11.1314250000000392   F   F   F
  1.5071450710905789 13.5643056398148332  8.9999999999999556   F   F   F
  0.0000000000000000 12.0571605687242549 11.1314250000000392   F   F   F
  1.5071450710905789 16.5785957819959933  8.9999999999999556   F   F   F
  0.0000000000000000 15.0714507109054132 11.1314250000000392   F   F   F
  1.5071450710905789 19.5928859241769615  8.9999999999999556   F   F   F
  0.0000000000000000 18.0857408530863815 11.1314250000000392   F   F   F
  1.5071450710905789 22.6071760663581180  8.9999999999999556   F   F   F
  0.0000000000000000 21.1000309952675380 11.1314250000000392   F   F   F
  1.5071450710905789 25.6214662085390863  8.9999999999999556   F   F   F
  0.0000000000000000 24.1143211374485062 11.1314250000000392   F   F   F
  4.5214352132715465  1.5071450710905789  8.9999999999999556   F   F   F
  3.0142901421811605  0.0000000000000000 11.1314250000000392   F   F   F
  4.5214352132715465  4.5214352132715465  8.9999999999999556   F   F   F
  3.0142901421811605  3.0142901421811605 11.1314250000000392   F   F   F
  4.5214352132715465  7.5357253554527084  8.9999999999999556   F   F   F
  3.0142901421811605  6.0285802843621257 11.1314250000000392   F   F   F
  4.5214352132715465 10.5500154976336713  8.9999999999999556   F   F   F
  3.0142901421811605  9.0428704265432867 11.1314250000000392   F   F   F
  4.5214352132715465 13.5643056398148332  8.9999999999999556   F   F   F
  3.0142901421811605 12.0571605687242549 11.1314250000000392   F   F   F
  4.5214352132715465 16.5785957819959933  8.9999999999999556   F   F   F
  3.0142901421811605 15.0714507109054132 11.1314250000000392   F   F   F
  4.5214352132715465 19.5928859241769615  8.9999999999999556   F   F   F
  3.0142901421811605 18.0857408530863815 11.1314250000000392   F   F   F
  4.5214352132715465 22.6071760663581180  8.9999999999999556   F   F   F
  3.0142901421811605 21.1000309952675380 11.1314250000000392   F   F   F
  4.5214352132715465 25.6214662085390863  8.9999999999999556   F   F   F
  3.0142901421811605 24.1143211374485062 11.1314250000000392   F   F   F
  7.5357253554527084  1.5071450710905789  8.9999999999999556   F   F   F
  6.0285802843621257  0.0000000000000000 11.1314250000000392   F   F   F
  7.5357253554527084  4.5214352132715465  8.9999999999999556   F   F   F
  6.0285802843621257  3.0142901421811605 11.1314250000000392   F   F   F
  7.5357253554527084  7.5357253554527084  8.9999999999999556   F   F   F
  6.0285802843621257  6.0285802843621257 11.1314250000000392   F   F   F
  7.5357253554527084 10.5500154976336713  8.9999999999999556   F   F   F
  6.0285802843621257  9.0428704265432867 11.1314250000000392   F   F   F
  7.5357253554527084 13.5643056398148332  8.9999999999999556   F   F   F
  6.0285802843621257 12.0571605687242549 11.1314250000000392   F   F   F
  7.5357253554527084 16.5785957819959933  8.9999999999999556   F   F   F
  6.0285802843621257 15.0714507109054132 11.1314250000000392   F   F   F
  7.5357253554527084 19.5928859241769615  8.9999999999999556   F   F   F
  6.0285802843621257 18.0857408530863815 11.1314250000000392   F   F   F
  7.5357253554527084 22.6071760663581180  8.9999999999999556   F   F   F
  6.0285802843621257 21.1000309952675380 11.1314250000000392   F   F   F
  7.5357253554527084 25.6214662085390863  8.9999999999999556   F   F   F
  6.0285802843621257 24.1143211374485062 11.1314250000000392   F   F   F
 10.5500154976336713  1.5071450710905789  8.9999999999999556   F   F   F
  9.0428704265432867  0.0000000000000000 11.1314250000000392   F   F   F
 10.5500154976336713  4.5214352132715465  8.9999999999999556   F   F   F
  9.0428704265432867  3.0142901421811605 11.1314250000000392   F   F   F
 10.5500154976336713  7.5357253554527084  8.9999999999999556   F   F   F
  9.0428704265432867  6.0285802843621257 11.1314250000000392   F   F   F
 10.5500154976336713 10.5500154976336713  8.9999999999999556   F   F   F
  9.0428704265432867  9.0428704265432867 11.1314250000000392   F   F   F
 10.5500154976336713 13.5643056398148332  8.9999999999999556   F   F   F
  9.0428704265432867 12.0571605687242549 11.1314250000000392   F   F   F
 10.5500154976336713 16.5785957819959933  8.9999999999999556   F   F   F
  9.0428704265432867 15.0714507109054132 11.1314250000000392   F   F   F
 10.5500154976336713 19.5928859241769615  8.9999999999999556   F   F   F
  9.0428704265432867 18.0857408530863815 11.1314250000000392   F   F   F
 10.5500154976336713 22.6071760663581180  8.9999999999999556   F   F   F
  9.0428704265432867 21.1000309952675380 11.1314250000000392   F   F   F
 10.5500154976336713 25.6214662085390863  8.9999999999999556   F   F   F
  9.0428704265432867 24.1143211374485062 11.1314250000000392   F   F   F
 13.5643056398148332  1.5071450710905789  8.9999999999999556   F   F   F
 12.0571605687242549  0.0000000000000000 11.1314250000000392   F   F   F
 13.5643056398148332  4.5214352132715465  8.9999999999999556   F   F   F
 12.0571605687242549  3.0142901421811605 11.1314250000000392   F   F   F
 13.5643056398148332  7.5357253554527084  8.9999999999999556   F   F   F
 12.0571605687242549  6.0285802843621257 11.1314250000000392   F   F   F
 13.5643056398148332 10.5500154976336713  8.9999999999999556   F   F   F
 12.0571605687242549  9.0428704265432867 11.1314250000000392   F   F   F
 13.5643056398148332 13.5643056398148332  8.9999999999999556   F   F   F
 12.0571605687242549 12.0571605687242549 11.1314250000000392   F   F   F
 13.5643056398148332 16.5785957819959933  8.9999999999999556   F   F   F
 12.0571605687242549 15.0714507109054132 11.1314250000000392   F   F   F
 13.5643056398148332 19.5928859241769615  8.9999999999999556   F   F   F
 12.0571605687242549 18.0857408530863815 11.1314250000000392   F   F   F
 13.5643056398148332 22.6071760663581180  8.9999999999999556   F   F   F
 12.0571605687242549 21.1000309952675380 11.1314250000000392   F   F   F
 13.5643056398148332 25.6214662085390863  8.9999999999999556   F   F   F
 12.0571605687242549 24.1143211374485062 11.1314250000000392   F   F   F
 16.5785957819959933  1.5071450710905789  8.9999999999999556   F   F   F
 15.0714507109054132  0.0000000000000000 11.1314250000000392   F   F   F
 16.5785957819959933  4.5214352132715465  8.9999999999999556   F   F   F
 15.0714507109054132  3.0142901421811605 11.1314250000000392   F   F   F
 16.5785957819959933  7.5357253554527084  8.9999999999999556   F   F   F
 15.0714507109054132  6.0285802843621257 11.1314250000000392   F   F   F
 16.5785957819959933 10.5500154976336713  8.9999999999999556   F   F   F
 15.0714507109054132  9.0428704265432867 11.1314250000000392   F   F   F
 16.5785957819959933 13.5643056398148332  8.9999999999999556   F   F   F
 15.0714507109054132 12.0571605687242549 11.1314250000000392   F   F   F
 16.5785957819959933 16.5785957819959933  8.9999999999999556   F   F   F
 15.0714507109054132 15.0714507109054132 11.1314250000000392   F   F   F
 16.5785957819959933 19.5928859241769615  8.9999999999999556   F   F   F
 15.0714507109054132 18.0857408530863815 11.1314250000000392   F   F   F
 16.5785957819959933 22.6071760663581180  8.9999999999999556   F   F   F
 15.0714507109054132 21.1000309952675380 11.1314250000000392   F   F   F
 16.5785957819959933 25.6214662085390863  8.9999999999999556   F   F   F
 15.0714507109054132 24.1143211374485062 11.1314250000000392   F   F   F
 19.5928859241769615  1.5071450710905789  8.9999999999999556   F   F   F
 18.0857408530863815  0.0000000000000000 11.1314250000000392   F   F   F
 19.5928859241769615  4.5214352132715465  8.9999999999999556   F   F   F
 18.0857408530863815  3.0142901421811605 11.1314250000000392   F   F   F
 19.5928859241769615  7.5357253554527084  8.9999999999999556   F   F   F
 18.0857408530863815  6.0285802843621257 11.1314250000000392   F   F   F
 19.5928859241769615 10.5500154976336713  8.9999999999999556   F   F   F
 18.0857408530863815  9.0428704265432867 11.1314250000000392   F   F   F
 19.5928859241769615 13.5643056398148332  8.9999999999999556   F   F   F
 18.0857408530863815 12.0571605687242549 11.1314250000000392   F   F   F
 19.5928859241769615 16.5785957819959933  8.9999999999999556   F   F   F
 18.0857408530863815 15.0714507109054132 11.1314250000000392   F   F   F
 19.5928859241769615 19.5928859241769615  8.9999999999999556   F   F   F
 18.0857408530863815 18.0857408530863815 11.1314250000000392   F   F   F
 19.5928859241769615 22.6071760663581180  8.9999999999999556   F   F   F
 18.0857408530863815 21.1000309952675380 11.1314250000000392   F   F   F
 19.5928859241769615 25.6214662085390863  8.9999999999999556   F   F   F
 18.0857408530863815 24.1143211374485062 11.1314250000000392   F   F   F
 22.6071760663581180  1.5071450710905789  8.9999999999999556   F   F   F
 21.1000309952675380  0.0000000000000000 11.1314250000000392   F   F   F
 22.6071760663581180  4.5214352132715465  8.9999999999999556   F   F   F
 21.1000309952675380  3.0142901421811605 11.1314250000000392   F   F   F
 22.6071760663581180  7.5357253554527084  8.9999999999999556   F   F   F
 21.1000309952675380  6.0285802843621257 11.1314250000000392   F   F   F
 22.6071760663581180 10.5500154976336713  8.9999999999999556   F   F   F
 21.1000309952675380  9.0428704265432867 11.1314250000000392   F   F   F
 22.6071760663581180 13.5643056398148332  8.9999999999999556   F   F   F
 21.1000309952675380 12.0571605687242549 11.1314250000000392   F   F   F
 22.6071760663581180 16.5785957819959933  8.9999999999999556   F   F   F
 21.1000309952675380 15.0714507109054132 11.1314250000000392   F   F   F
 22.6071760663581180 19.5928859241769615  8.9999999999999556   F   F   F
 21.1000309952675380 18.0857408530863815 11.1314250000000392   F   F   F
 22.6071760663581180 22.6071760663581180  8.9999999999999556   F   F   F
 21.1000309952675380 21.1000309952675380 11.1314250000000392   F   F   F
 22.6071760663581180 25.6214662085390863  8.9999999999999556   F   F   F
 21.1000309952675380 24.1143211374485062 11.1314250000000392   F   F   F
 25.6214662085390863  1.5071450710905789  8.9999999999999556   F   F   F
 24.1143211374485062  0.0000000000000000 11.1314250000000392   F   F   F
 25.6214662085390863  4.5214352132715465  8.9999999999999556   F   F   F
 24.1143211374485062  3.0142901421811605 11.1314250000000392   F   F   F
 25.6214662085390863  7.5357253554527084  8.9999999999999556   F   F   F
 24.1143211374485062  6.0285802843621257 11.1314250000000392   F   F   F
 25.6214662085390863 10.5500154976336713  8.9999999999999556   F   F   F
 24.1143211374485062  9.0428704265432867 11.1314250000000392   F   F   F
 25.6214662085390863 13.5643056398148332  8.9999999999999556   F   F   F
 24.1143211374485062 12.0571605687242549 11.1314250000000392   F   F   F
 25.6214662085390863 16.5785957819959933  8.9999999999999556   F   F   F
 24.1143211374485062 15.0714507109054132 11.1314250000000392   F   F   F
 25.6214662085390863 19.5928859241769615  8.9999999999999556   F   F   F
 24.1143211374485062 18.0857408530863815 11.1314250000000392   F   F   F
 25.6214662085390863 22.6071760663581180  8.9999999999999556   F   F   F
 24.1143211374485062 21.1000309952675380 11.1314250000000392   F   F   F
 25.6214662085390863 25.6214662085390863  8.9999999999999556   F   F   F
 24.1143211374485062 24.1143211374485062 11.1314250000000392   F   F   F
 19.5514764205389824  9.5519262637068696 13.7199383445863301   T   T   T
 13.7876735779807937 13.5169499018631161 18.5816519214276745   T   T   T
 13.8070340688020678 10.9469666868754754 18.6002062733113434   T   T   T
 12.4299145710737484 12.2283575830482132 16.7932381585983954   T   T   T
 12.5644292032040390 12.2240048484207140 20.4885600191432005   T   T   T
 11.2199479325594105 13.5189951195411808 18.7093762157192351   T   T   T
 15.0298380726794782 12.2337009100144680 16.7158753740516453   T   T   T
 15.1359549600411860 12.2263379141028512 20.3962224121405526   T   T   T
 12.4144745854904031 14.8248384479727520 16.8114182425155008   T   T   T
 12.5449271727729066 14.7986017343076526 20.5041787126452881   T   T   T
 16.3660142372116511 13.5262473977127033 18.5245810368341175   T   T   T
 15.0082086320311934 14.8429963779341190 16.7352258998300591   T   T   T
 15.1153297691864044 14.8017359772501074 20.4187457978957525   T   T   T
 13.7509938771593383 16.0940777854368555 18.6495151077852590   T   T   T
 13.8198413375383673  8.3684671537163098 18.6487838351069861   T   T   T
 12.4430065846563753  9.6387262874709076 16.8467270151135118   T   T   T
 12.5909408692654949  9.6525037005467897 20.4997867935561437   T   T   T
 11.2256594548489179 10.9309918623962137 18.7127096615745501   T   T   T
 15.0351535982983044  9.6426176270499138 16.7724911857482510   T   T   T
 15.1578560634493833  9.6596690400889393 20.4104280216297660   T   T   T
 16.4033039339867308 10.9443506839836573 18.5284379673958348   T   T   T
 11.0238661248798575 10.8947893616184608 15.0538264409372484   T   T   T
  9.8575651346599926 12.2247044371730009 16.9485864377672648   T   T   T
 13.6597506171303724 10.8851484971816124 14.9435250225056322   T   T   T
 11.0091824887246439 13.5334021327004042 15.0177149346807361   T   T   T
 13.6462804397794795 13.5477292156667701 14.9242431994063338   T   T   T
 11.3589434671069576 10.9380041138719797 22.3641235153059128   T   T   T
  9.9999651464951800 12.2230620738157203 20.6030262378356603   T   T   T
 13.9242970553749199 10.9332519442859457 22.2769166211999980   T   T   T
 11.3280405245832370 13.5102998026702785 22.3787357589866573   T   T   T
 13.9004315939211587 13.5104686407797434 22.2858696209151184   T   T   T
  8.6585290620788768 13.5115554053109221 18.8509472784890093   T   T   T
  9.8446575395556728 14.8132241731187779 16.9576152430254545   T   T   T
  9.9713512063757594 14.7979373671232874 20.6238789709831067   T   T   T
 11.1700834336785348 16.1010780131571991 18.7589371022077742   T   T   T
 16.3446221360098427 10.9030082748307198 14.9435188706651800   T   T   T
 17.6760972106336602 12.2473508388520234 16.6709063513640139   T   T   T
 16.3226243010982230 13.5801846437775673 14.9193785820279459   T   T   T
 16.4897059545010407 10.9439664410926500 22.1916358353282561   T   T   T
 17.7034748688059480 12.2449890148845757 20.3588072368311970   T   T   T
 16.4569735267871273 13.5158934101199169 22.2117775850132766   T   T   T
 11.0087743125346620 16.1781379469327149 15.0814506758276128   T   T   T
 13.6340778730965599 16.2081391501559864 14.9726449936705066   T   T   T
 12.3987022008918544 17.4054887863504248 16.9125515406990985   T   T   T
 11.2989336040932198 16.0764740702612698 22.4036669186083977   T   T   T
 13.8603117203178847 16.0880184868404044 22.3136213246740951   T   T   T
 12.5203049417316095 17.3750335537603036 20.5663039487223962   T   T   T
 18.9303292609809652 13.5811487521143199 18.5341031692241138   T   T   T
 17.6058341040906967 14.8910638616422428 16.7439482780516542   T   T   T
 17.6802504616198881 14.8208910641372906 20.3804764976647554   T   T   T
 16.3402701051707169 16.1274706181112784 18.5914150035678674   T   T   T
 16.3078164194107522 16.2366485640223246 14.9600584323468730   T   T   T
 14.9951038329257234 17.4264264451908772 16.8333522273145952   T   T   T
 16.4186649286063968 16.0833328650497798 22.2410963960890626   T   T   T
 15.0824840922838099 17.3782026514426740 20.4795005886826260   T   T   T
 13.7307334343573224 18.6681146990758542 18.7248538314649267   T   T   T
 13.8366776704895216  5.8606861674037152 18.6874242342876791   T   T   T
 12.4936775312629695  7.0331252359559233 16.8698629597927763   T   T   T
 12.6300680871982642  7.0516095194394932 20.5825154876579361   T   T   T
 11.2531736517281367  8.3488940208465809 18.7507089660376849   T   T   T
 15.0451364191724171  7.0367210232293740 16.8037606805890150   T   T   T
 15.1525375001045521  7.0607751995411956 20.4938041318205428   T   T   T
 16.3978468335195195  8.3690979170227457 18.5659659980183527   T   T   T
 11.0868240782426000  8.2452157067163299 15.1454538330412571   T   T   T
  9.8679583269731310  9.6345330023576743 17.0028309621174749   T   T   T
 13.7028326070774984  8.2583523847757885 15.0372685645473361   T   T   T
 11.3962218262993904  8.3225552774436018 22.3982796363785077   T   T   T
 10.0202066851230089  9.6460213295254622 20.5923244494010653   T   T   T
 13.9399679838226174  8.3501890775683716 22.2972764968954493   T   T   T
  8.6534659184544545 10.9417491247107197 18.8534501325737516   T   T   T
 16.3194223029650693  8.2627509531022998 15.0409459594520740   T   T   T
 17.6860794556737346  9.6617197362393572 16.7439400399348628   T   T   T
 16.4823822944448537  8.3357676441161992 22.2302543282926521   T   T   T
 17.7320153757129191  9.6736526371093650 20.3363083302848047   T   T   T
 18.9782447393573577 11.0067294565847433 18.5269892944510062   T   T   T
  9.6200835421899669  9.5243106290931276 13.5042013624003925   T   T   T
  8.4229119367619649 10.9220671862011418 15.2354342619882601   T   T   T
 12.2662833144014467  9.4762278945022409 13.3384719866347439   T   T   T
  9.5454738802126435 12.1926715059169357 13.3916303310173941   T   T   T
 12.2414740069755048 12.1808674210104115 13.2700095963500004   T   T   T
  7.2637424199521643 12.2393935919159311 17.0607670866938435   T   T   T
  8.4195086073010703 13.5229784556093264 15.2114342248350027   T   T   T
 15.0262132550404086  9.4972559487269415 13.2990345142699056   T   T   T
 14.9960401036579736 12.1985225340017589 13.2525869308825008   T   T   T
  9.5421967319580734 14.9004207724142574 13.4026061944694757   T   T   T
 12.2245320157832555 14.9225711158364014 13.2798069424433862   T   T   T
 14.9747770646783547 14.9447028493669993 13.2579041449369530   T   T   T
 10.1674573025524815  9.6584847051118388 24.1674713624059869   T   T   T
  8.7519942469647649 10.9472791947087664 22.4991143658845907   T   T   T
 12.7182286765691153  9.6032342052230444 24.1278822666842458   T   T   T
 10.0669018671866972 12.2165051472662611 24.2327518536000746   T   T   T
 12.6762983055155054 12.2229086812756478 24.1369163778080313   T   T   T
  7.4010520736979801 12.2339130113683332 20.7894950854948668   T   T   T
  8.7580560027203394 13.4998576505239249 22.4962897682242300   T   T   T
 15.2535567848946823  9.6063627226026824 24.0435197413516377   T   T   T
 15.2418675450176373 12.2218265988845793 24.0510609161442659   T   T   T
 10.0453006507984473 14.7631371763999582 24.2584539316015828   T   T   T
 12.6569883668567318 14.7907278935750846 24.1600199464714933   T   T   T
 15.2183741637712764 14.7928661917077182 24.0888831287119771   T   T   T
  6.1655203443070015 13.5078923508080990 18.9785220757385744   T   T   T
  7.2557244110432686 14.7846062775209592 17.0671674384946783   T   T   T
  7.3779031120507605 14.7737110320872258 20.8010030334533624   T   T   T
  8.6107231124902146 16.0830523083958639 18.8796443818706763   T   T   T
  8.3906262681762485 16.1189160743615396 15.2498098337374248   T   T   T
  9.8247443136011690 17.3969226356122810 17.0440228564927772   T   T   T
  8.7036315157757933 16.0395780234951282 22.5336928354257360   T   T   T
  9.9463830561492230 17.3755793739955244 20.6605186021706722   T   T   T
 11.1598904577746367 18.6788023124488554 18.8241567434726491   T   T   T
 17.6207557235367211  9.5095864902449403 13.3203763018451546   T   T   T
 19.1284677848433766 11.0301064280343795 14.9166538234460422   T   T   T
 17.6651919159940967 12.2703728717884211 13.2773810445604283   T   T   T
 20.2709910478681081 12.3410079852422285 16.7164270383546842   T   T   T
 18.9809602259222245 13.6181571403923325 14.9606261755872065   T   T   T
 17.6954637585837204 14.9707235062202670 13.2825135812326600   T   T   T
 17.8058958054912075  9.6860095290761112 23.9253849400995158   T   T   T
 19.0992084532153505 10.9926759091538706 22.1767790516678929   T   T   T
 17.8426432004127804 12.2350428224076087 23.9941804678660695   T   T   T
 20.2941263538815910 12.3129773281263741 20.3925885661227788   T   T   T
 19.0238365462538255 13.5356651159374053 22.1877577380596662   T   T   T
 17.8170005352702461 14.7898640836348925 24.0155810472477711   T   T   T
  9.5936895464312144 17.5459804986114278 13.5285363905626035   T   T   T
 12.2287383989935847 17.6173759399385830 13.3592003677926776   T   T   T
 11.0307390965361876 18.7944445479887108 15.2101511706034618   T   T   T
 14.9521383665602308 17.6467603520302241 13.3242548690739024   T   T   T
 13.6258977679186390 18.8063308185826550 15.1150892139864776   T   T   T
 12.3953821114613518 20.0099338830556377 16.9624456098657781   T   T   T
 10.0877137654991458 17.2967619845916580 24.2376552152239029   T   T   T
 12.6402044924178902 17.3960564188211109 24.2075979726863046   T   T   T
 11.2987270135698115 18.6781742132843576 22.4818255782481344   T   T   T
 15.1772513166891443 17.3972003314456423 24.1212773090404724   T   T   T
 13.8368521364858843 18.6671115411775510 22.3882016863107793   T   T   T
 12.5059296413048582 19.9710566941418577 20.6802062852977357   T   T   T
 21.4580316855263433 13.6187878044543531 18.5542930634188075   T   T   T
 20.2370180293682438 14.8981110614479046 16.7266397515052461   T   T   T
 20.2766726027814919 14.8384961525867585 20.4238818183669579   T   T   T
 18.9245447233636526 16.1512780639237299 18.5793133628601161   T   T   T
 18.9572923000382794 16.2340950983916841 15.0137291956774384   T   T   T
 17.5906275474508611 17.4822076338789891 16.8444005666741639   T   T   T
 19.0253670743411867 16.0822476461520729 22.2249446176923477   T   T   T
 17.6497369573359819 17.4050222264674836 20.4152617481762064   T   T   T
 16.2998241615859243 18.7088130694313541 18.6712389338559035   T   T   T
 17.6493344805840060 17.6550262745814415 13.3690765892735861   T   T   T
 16.2424897721298400 18.8673575283599320 15.0860723359233120   T   T   T
 14.9361074340776909 20.0450792432809308 16.8876921604514791   T   T   T
 17.7135887866293231 17.3384642562414690 24.0022006465938311   T   T   T
 16.3782778189361089 18.6977053633960502 22.3228743838324313   T   T   T
 15.0316395651314263 19.9711882992795644 20.6012691586443495   T   T   T
 13.7069121032249992 21.1697027954565762 18.7951402599965505   T   T   T
 11.4972194408156838 10.9550771425594391 25.8712134746529436   T   T   T
 11.4499457224765617 13.4906671000096186 25.9391178581182196   T   T   T
 11.4469291538344695 16.0108487263004591 25.9289719451509271   T   T   T
 13.9705077354375327 16.0602416736660807 25.8997169060482832   T   T   T
 14.0086165236489055 13.4973114119329889 25.9368172060837274   T   T   T
 14.0300122591741339 10.9337725695249564 25.8329863199774508   T   T   T
 16.5474558291199969 10.9482385552610584 25.7115337213063953   T   T   T
 16.5526192043892166 13.4899341490849185 25.7850487688413814   T   T   T
 16.4976420487827369 16.0230902106363011 25.7762443054323107   T   T   T
  8.8787268243867938  8.4373195890931996 22.4055035150120041   T   T   T
 10.0768302111750234  7.1223501846853683 20.6022668962823978   T   T   T
 11.3347456358294281  5.8738523344365685 18.7849639424424097   T   T   T
  9.9488666988572767  7.0708771682307381 17.0592957337547482   T   T   T
  8.6574714580431547  8.3462508422024584 18.8586425155847337   T   T   T
  7.4915777739330238  9.6931777955161067 20.7010102315331963   T   T   T
  6.1871905462787167 11.0019548977716575 18.9744625391796902   T   T   T
  7.3245377611225733  9.6981616354961968 17.1448741021198643   T   T   T
  8.5420458208769503  8.3501344242472761 15.4143921298297588   T   T   T
 18.9936608647439833  8.4717245984065865 22.0802825575785597   T   T   T
 20.2561748418289689  9.7502796715279025 20.2872071362740698   T   T   T
 21.4738367353719717 11.1203894013022602 18.5511644716337614   T   T   T
 20.2658093209634522  9.7549998333216088 16.8490879518725230   T   T   T
 18.9966295118905535  8.3817555166510829 18.5281957124282819   T   T   T
 17.6950577804420490  7.1565672538963057 20.3598496617653453   T   T   T
 16.3576296157374657  5.8997904614813894 18.6206726398177587   T   T   T
 17.6537041552879543  7.1107890193826284 16.8040197471106119   T   T   T
 19.0038885114899649  8.3463369834735257 15.1398387902698683   T   T   T
 18.8885536044822828 18.5913057164068967 22.1891482684205137   T   T   T
 17.5809276518335516 19.9370109894392264 20.4801038075869499   T   T   T
 16.2079178539191489 21.1798161251429775 18.7600165980991456   T   T   T
 20.1756318625348925 17.3884971685764569 20.3825406056170735   T   T   T
 18.8957478346540064 18.7635030265365756 18.6388889230183139   T   T   T
 17.4876868662614768 20.0502091185461673 16.9335860196929779   T   T   T
 21.4063405965540206 16.1230748010428293 18.5895972747206137   T   T   T
 20.1618013811357528 17.4536578324417633 16.8558121974380235   T   T   T
 18.8176420104284290 18.8040074392304994 15.2204154310957342   T   T   T
  8.7871731220044058 18.5555678246820435 22.4998247885867109   T   T   T
  7.4313620040974673 17.3157205394559739 20.7535567156775258   T   T   T
  6.1550164499093851 16.0108312325396831 18.9952491888216350   T   T   T
  9.9570131502151771 19.8879026851256846 20.6935470799289973   T   T   T
 11.1981519696921019 21.1492976885298738 18.8832069400862110   T   T   T
  9.8572901430581030 19.9536197083739815 17.1175139040794662   T   T   T
  8.5720898469937588 18.6678816484893524 18.9007080390647069   T   T   T
  7.2763105243124198 17.3152519375551854 17.1690327105692084   T   T   T
  8.4763118464519049 18.6772577146561076 15.4454189041381866   T   T   T


Metal cluster Cu192 with O on 3.0A distance from MgO optimized structure
E_tot = -49.89663481 eV
Cu  O 
 1.0000000000000000
    27.1286112796296663    0.0000000000000000    0.0000000000000000
     0.0000000000000000   27.1286112796296663    0.0000000000000000
     0.0000000000000000    0.0000000000000000   35.9333715890047500
 192   1
Cartesian
 13.5882739958120276 13.5801515606604948 17.0524977030405225
 13.5801713592027351 11.0067488132650713 17.0475833591980113
 12.3169052811142521 12.3187004713242807 15.2193144539990488
 12.2520667961163010 12.2556192255711327 18.8675000009199323
 11.0047987294677476 13.5914220011456628 17.0469816521050674
 14.9055229660800101 12.3108821371492692 15.2309548938036983
 14.8370119260343962 12.2522142844681010 18.8891268718883154
 12.3142253828639774 14.9008753508341751 15.2330515242781139
 12.2549653061028945 14.8383665440317358 18.8955230123801208
 16.1589837440997499 13.5625478956452081 17.0893629548613326
 14.8924743909127741 14.8935651446531008 15.2504172385396011
 14.8342307424245519 14.8313711340108103 18.9224951543480273
 13.5721229994433070 16.1510477802083052 17.0982100281273652
 13.5655002271710536  8.4452790793026580 17.0185946874616469
 12.3157864028621820  9.7446180762516210 15.1839301905665387
 12.2597621996340642  9.6813971331240118 18.8531588151905822
 10.9972048850152166 11.0044354866682372 17.0249365155502161
 14.8828168459536396  9.7438965681478642 15.2180296190313840
 14.8215652893007075  9.6812307425578190 18.8808671529091185
 16.1632576349833457 10.9990029358354970 17.0667454862526178
 11.0555601310269473 11.0587330990897943 13.3618944054941178
  9.7464008931079125 12.3258319244918102 15.1800033134512322
 13.6205329166870133 11.0485237278387025 13.3923565630899262
 11.0477303729085889 13.6255187015784411 13.3879505994895549
 13.6200409205638149 13.6185645859960047 13.3949560287820830
 10.9507419277637510 10.9604086257554592 20.6608089958837482
  9.6781644444797674 12.2774267374248645 18.8494628576091934
 13.5200202998932717 10.9387578969775046 20.6929571323975097
 10.9358647396803725 13.5284149132746858 20.6943238527524933
 13.5192256808833999 13.5194306431236644 20.7080309334840891
  8.4490166739557697 13.5911088644777145 17.0055105697827642
  9.7424928756994831 14.8995552889028371 15.2091815015097609
  9.6723117285070188 14.8416169378881406 18.8793381648180123
 11.0007623930176273 16.1691372433277074 17.0780879713394533
 16.2050642970468424 11.0419584410053080 13.4054764284436221
 17.4944741354439550 12.2934450621979128 15.2128856996401431
 16.1879444137304809 13.6187925633234990 13.4235175015249713
 16.0978355425119446 10.9418005687255597 20.7049256051045028
 17.4128458806504014 12.2543824629299323 18.9387145284223912
 16.1029026427566819 13.5192901629784235 20.7415490670604186
 11.0502841982158309 16.1925255994366992 13.4057982163834737
 13.6187578672128442 16.1894251018623336 13.4177913720316493
 12.3166245284868356 17.4675547644819993 15.2502445028747182
 10.9445747351140188 16.1040627486644432 20.7083251643962036
 13.5204417010696840 16.1042510199251723 20.7445776060622684
 12.2625413448220080 17.4149784147005207 18.9395865038787150
 18.6942740501593043 13.5672036546925447 17.1365084172816111
 17.4486373181083287 14.8768529787350445 15.2857104072865777
 17.4011832919903604 14.8214201680112510 18.9739782001009374
 16.1432889548699201 16.1418241135096530 17.1361602057464282
 16.1853906844903825 16.1873318566682300 13.4505149930955330
 14.8763647530761371 17.4522011548404450 15.2797261587224327
 16.0931630764314093 16.0947845929278159 20.7755288864072298
 14.8225934867835161 17.4025816024348607 18.9692976891857121
 13.5667433479859110 18.7000594025976703 17.1278780860030189
 13.5625105528904388  5.9567990190113553 16.9810220336696922
 12.3271424586617027  7.1689450909231960 15.1139962050342493
 12.2754709805998274  7.0818573088472609 18.8674481776236931
 11.0101150818225317  8.4427632897316442 16.9842693249456396
 14.8555853868646235  7.1692579920882746 15.1495756107654476
 14.8103431491287623  7.0755715739688938 18.8979415721125399
 16.1166217249297290  8.4389512484977942 17.0504129418450319
 11.0864959170259194  8.4483017280744761 13.3023638319599993
  9.7542891231269575  9.7591327898829743 15.1518256259215320
 13.6166939863401684  8.4490379660728756 13.3291401764932331
 10.9853062498527816  8.3380886611380820 20.6733687431277460
  9.6925763843280190  9.7018802362401537 18.8119595717272610
 13.5221845790042874  8.3469735054541960 20.6785600443155779
  8.4417052430001256 11.0243792329911816 16.9814255357830604
 16.1346813365561133  8.4565421733261310 13.3809195693613976
 17.4567316419059395  9.7465238450796399 15.2260504138438861
 16.0686329834503780  8.3333235168713315 20.7156897111753722
 17.3986439150429426  9.6862005043830663 18.8887169483326360
 18.7041381868219219 11.0116256379066364 17.0965065879776610
  9.8481816922489038  9.8580871871440579 11.5936911043249893
  8.4477749197994534 11.1062593954982081 13.3000746583907610
 12.3704071910165823  9.8269682917526122 11.5953106695571204
  9.8211461992290374 12.3850914007680792 11.5904244949288362
 12.3599566538111869 12.3624871534506671 11.5648154082199657
  7.1660449087439950 12.3436115921689407 15.1087852557927853
  8.4431105793749239 13.6296194314399326 13.3267863043157035
 14.9089430958847782  9.8337926928549244 11.6076354323401247
 14.9059475587437174 12.3434237586832207 11.5882103967571695
  9.8192751204607287 14.9055241717074960 11.6088324589376093
 12.3501440516063816 14.9119072419711109 11.5858573933396798
 14.9123765848678467 14.9098453870558725 11.6022884958864232
  9.6894202771826450  9.6951473901359453 22.4000480216141113
  8.3361377182133491 11.0021869957776257 20.6700806232651004
 12.2346790375749794  9.6065629275659994 22.4819167490655687
  9.6085659557886931 12.2408859444976752 22.4833311370894009
 12.2246189536203893 12.2283065871638552 22.5002096122333839
  7.0823962723441376 12.2934538761948637 18.8628461287639446
  8.3491020045388620 13.5358977780090051 20.6780165900931898
 14.7886735583155833  9.6062137888325694 22.4976559591367042
 14.7972802028033907 12.2224671660242574 22.5158096525162854
  9.6011630335387856 14.7988901357610771 22.5030880641738023
 12.2195986724847963 14.8017854854193214 22.5181003408790623
 14.7922268307288949 14.7935042966869119 22.5427453245681448
  5.9635797091310536 13.5886584101788124 16.9681067431888941
  7.1688287787200835 14.8829043675412844 15.1309752659312089
  7.0887988874757939 14.8266666930708677 18.8852541662660975
  8.4414049333864014 16.1558317579374133 17.0461647917002246
  8.4442292803632029 16.1620152058917981 13.3380656138548552
  9.7547752861004451 17.4565315080989585 15.2351885969273120
  8.3413617852501165 16.0856956494513987 20.7132522918191988
  9.6963957289063458 17.4216712840013876 18.8985615783893657
 11.0103234605110902 18.7210890499261673 17.1013807476627839
 17.3841060838623882  9.8453021586744143 11.5908948171648376
 18.9297264525935773 11.0838541931998744 13.3318428307443178
 17.4105454806962783 12.4059997505189266 11.6523081537739426
 20.0299280831773885 12.3179341152202060 15.2547099832406765
 18.7926629476759253 13.6117502915097308 13.4363826486716089
 17.4778006176044016 14.9149500551721239 11.7036564836035115
 17.3347330372270676  9.6768565626508316 22.4768569435068777
 18.7137308470560590 10.9749863139524706 20.7778193600016010
 17.4079516033798498 12.2260060446356782 22.5441796649567046
 20.0060554885075277 12.2750376186495576 19.0241092737057542
 18.6950238257077821 13.5206786978105704 20.7927825421428913
 17.4090807313929687 14.7818148940669065 22.5838502591845689
  9.8566873647814255 17.4229574890797423 11.6516535283548155
 12.3771995033161275 17.4629698478655335 11.6593154201832974
 11.0903305625060131 18.7964397285314746 13.4010923226645478
 14.9080985637733896 17.4736125569986420 11.6975587688776059
 13.6187302188502635 18.7969335516307794 13.4334978419585447
 12.3297581389867652 20.0443307551431573 15.2458436565456168
  9.6805055115934895 17.3460333879270046 22.4755102787088212
 12.2297287414616935 17.4148933093402967 22.5480235292694680
 10.9861054641345230 18.7219271662975544 20.7730005933288098
 14.7841131201670350 17.4097794420058918 22.5873969040125502
 13.5239037163603975 18.6980003423189025 20.7909656169330006
 12.2808639719897528 20.0144355219977292 19.0165638769032945
 21.1725549397112545 13.5671296261169250 17.1664519081860476
 20.0241450275648809 14.8512020354341363 15.2859070642570174
 19.9970511725429887 14.8116995125636031 19.0482944345167020
 18.6959096967575462 16.1177621466869674 17.1584897499462912
 18.7943744035169473 16.1526838886465320 13.4781247872336269
 17.4300943551113150 17.4326597675938935 15.3244477477905701
 18.7057333753190278 16.0654130842366136 20.8360105706661862
 17.3928873015022418 17.3931451913368136 18.9830475580364890
 16.1206442656012214 18.6968661664111480 17.1576399938688553
 17.4359956294161158 17.4430673786756287 11.7638953228361629
 16.1527994003267850 18.8046220555998538 13.4683142074294402
 14.8555191266615285 20.0272049364556750 15.2772469271608955
 17.3286325529442564 17.3279315133875471 22.5682206463761545
 16.0661328811793283 18.7068184612172814 20.8339509913457093
 14.8152913069706589 19.9967672707104605 19.0439975959447416
 13.5745913153950308 21.1786495123370990 17.1553791822004769
 10.9653239193909169 10.9663013306284221 24.1822611484380126
 10.9320942227340243 13.5103932387239851 24.2360947536354487
 10.9509300647354557 16.0524412931208502 24.2248551006967254
 13.4826067900727544 16.0664149513445444 24.2940469755593575
 13.5027080674522892 13.5030367140324685 24.3409815232597104
 13.5047019283606033 10.9324635999025670 24.2322782522322022
 16.0379683249111231 10.9449439264708062 24.2210727681366862
 16.0641083635916893 13.4846051212838791 24.2864606928065037
 16.0172179644769095 16.0147238075243763 24.2866442041869419
  8.4719990550111124  8.4826019619941135 20.5618808503842487
  9.7417137449583180  7.1845471684637081 18.7797706605987997
 11.0383287707629290  5.9880950082379627 16.9533594148171751
  9.7929830463525605  7.2569034278772300 15.1328925141358628
  8.4413528213625977  8.4539137716483488 16.9522308082364610
  7.1815269675674820  9.7578313837390436 18.7779535499074655
  5.9874209655783330 11.0529798507364259 16.9493199221117727
  7.2505426457010351  9.8180831890674298 15.1244634808775587
  8.5683902471353406  8.5846524168007292 13.3465182698242835
 18.5767452447519403  8.4593840332335386 20.6741994670621594
 19.9006482457227527  9.7340037282077692 18.9166449538025851
 21.1572862592500215 11.0481720042632166 17.1489980019522790
 19.9587242622434715  9.7645058647740282 15.3390935688721815
 18.6856742892569301  8.4321733029067047 17.0662391280092613
 17.3514531659001037  7.1746003644106917 18.8690393182573359
 16.0909205714213037  5.9813590584661558 17.0278579221119060
 17.3956640921665198  7.2432158971698541 15.2346513497528750
 18.6872390254018619  8.4496352299092727 13.5127708680022973
 18.5761175787460324 18.5761176602690199 20.7893448161256416
 17.3525986352666877 19.9033105268606469 19.0047191965576019
 16.0924422011927390 21.1518387423950358 17.1836708213335392
 19.9014605149774297 17.3523349146381314 19.0058235184176851
 18.6876756288632535 18.6888445185502725 17.1750924313778519
 17.3796026053856636 19.9547772787395061 15.3608493982342615
 21.1493958314110877 16.0901241247379190 17.1907889925576356
 19.9483652427754024 17.3801733381606880 15.3658907473381507
 18.6677787019181594 18.6715447780133559 13.6035623925736147
  8.4719630482717676 18.6009316945915231 20.6676244958476047
  7.1782633075737756 17.3746445616890561 18.8627322182263093
  5.9869758553125694 16.1103366403387085 17.0095677023957634
  9.7424880786556862 19.9466001155978709 18.9332325231347411
 11.0435787526963480 21.1628597839357120 17.1358525909331796
  9.8087873065167557 19.9577493154121086 15.2577684195408967
  8.4503974375636943 18.7222753004810976 17.0665810439367966
  7.2575711166357371 17.4018111641047248 15.2164911096521536
  8.5763078424721932 18.6682788519978615 13.4423934083963079
 19.2075493059170661  9.5949788130665397 12.0831806357527896


Metal cluster Cu192 on MgO with O on 6.5A distance from MgO optimized structure
E_tot = -1441.59105782 eV
Mg  O Cu 
 1.0000000000000000
    27.1286112796296663    0.0000000000000000    0.0000000000000000
     0.0000000000000000   27.1286112796296663    0.0000000000000000
     0.0000000000000000    0.0000000000000000   35.9333715890047500
 162 163 192
Selective dynamics
Cartesian
  0.0000000000000000  0.0000000000000000  8.9999999999999556   F   F   F
  1.5071450710905789  1.5071450710905789 11.1314250000000392   F   F   F
  0.0000000000000000  3.0142901421811605  8.9999999999999556   F   F   F
  1.5071450710905789  4.5214352132715465 11.1314250000000392   F   F   F
  0.0000000000000000  6.0285802843621257  8.9999999999999556   F   F   F
  1.5071450710905789  7.5357253554527084 11.1314250000000392   F   F   F
  0.0000000000000000  9.0428704265432867  8.9999999999999556   F   F   F
  1.5071450710905789 10.5500154976336713 11.1314250000000392   F   F   F
  0.0000000000000000 12.0571605687242549  8.9999999999999556   F   F   F
  1.5071450710905789 13.5643056398148332 11.1314250000000392   F   F   F
  0.0000000000000000 15.0714507109054132  8.9999999999999556   F   F   F
  1.5071450710905789 16.5785957819959933 11.1314250000000392   F   F   F
  0.0000000000000000 18.0857408530863815  8.9999999999999556   F   F   F
  1.5071450710905789 19.5928859241769615 11.1314250000000392   F   F   F
  0.0000000000000000 21.1000309952675380  8.9999999999999556   F   F   F
  1.5071450710905789 22.6071760663581180 11.1314250000000392   F   F   F
  0.0000000000000000 24.1143211374485062  8.9999999999999556   F   F   F
  1.5071450710905789 25.6214662085390863 11.1314250000000392   F   F   F
  3.0142901421811605  0.0000000000000000  8.9999999999999556   F   F   F
  4.5214352132715465  1.5071450710905789 11.1314250000000392   F   F   F
  3.0142901421811605  3.0142901421811605  8.9999999999999556   F   F   F
  4.5214352132715465  4.5214352132715465 11.1314250000000392   F   F   F
  3.0142901421811605  6.0285802843621257  8.9999999999999556   F   F   F
  4.5214352132715465  7.5357253554527084 11.1314250000000392   F   F   F
  3.0142901421811605  9.0428704265432867  8.9999999999999556   F   F   F
  4.5214352132715465 10.5500154976336713 11.1314250000000392   F   F   F
  3.0142901421811605 12.0571605687242549  8.9999999999999556   F   F   F
  4.5214352132715465 13.5643056398148332 11.1314250000000392   F   F   F
  3.0142901421811605 15.0714507109054132  8.9999999999999556   F   F   F
  4.5214352132715465 16.5785957819959933 11.1314250000000392   F   F   F
  3.0142901421811605 18.0857408530863815  8.9999999999999556   F   F   F
  4.5214352132715465 19.5928859241769615 11.1314250000000392   F   F   F
  3.0142901421811605 21.1000309952675380  8.9999999999999556   F   F   F
  4.5214352132715465 22.6071760663581180 11.1314250000000392   F   F   F
  3.0142901421811605 24.1143211374485062  8.9999999999999556   F   F   F
  4.5214352132715465 25.6214662085390863 11.1314250000000392   F   F   F
  6.0285802843621257  0.0000000000000000  8.9999999999999556   F   F   F
  7.5357253554527084  1.5071450710905789 11.1314250000000392   F   F   F
  6.0285802843621257  3.0142901421811605  8.9999999999999556   F   F   F
  7.5357253554527084  4.5214352132715465 11.1314250000000392   F   F   F
  6.0285802843621257  6.0285802843621257  8.9999999999999556   F   F   F
  7.5357253554527084  7.5357253554527084 11.1314250000000392   F   F   F
  6.0285802843621257  9.0428704265432867  8.9999999999999556   F   F   F
  7.5357253554527084 10.5500154976336713 11.1314250000000392   F   F   F
  6.0285802843621257 12.0571605687242549  8.9999999999999556   F   F   F
  7.5357253554527084 13.5643056398148332 11.1314250000000392   F   F   F
  6.0285802843621257 15.0714507109054132  8.9999999999999556   F   F   F
  7.5357253554527084 16.5785957819959933 11.1314250000000392   F   F   F
  6.0285802843621257 18.0857408530863815  8.9999999999999556   F   F   F
  7.5357253554527084 19.5928859241769615 11.1314250000000392   F   F   F
  6.0285802843621257 21.1000309952675380  8.9999999999999556   F   F   F
  7.5357253554527084 22.6071760663581180 11.1314250000000392   F   F   F
  6.0285802843621257 24.1143211374485062  8.9999999999999556   F   F   F
  7.5357253554527084 25.6214662085390863 11.1314250000000392   F   F   F
  9.0428704265432867  0.0000000000000000  8.9999999999999556   F   F   F
 10.5500154976336713  1.5071450710905789 11.1314250000000392   F   F   F
  9.0428704265432867  3.0142901421811605  8.9999999999999556   F   F   F
 10.5500154976336713  4.5214352132715465 11.1314250000000392   F   F   F
  9.0428704265432867  6.0285802843621257  8.9999999999999556   F   F   F
 10.5500154976336713  7.5357253554527084 11.1314250000000392   F   F   F
  9.0428704265432867  9.0428704265432867  8.9999999999999556   F   F   F
 10.5500154976336713 10.5500154976336713 11.1314250000000392   F   F   F
  9.0428704265432867 12.0571605687242549  8.9999999999999556   F   F   F
 10.5500154976336713 13.5643056398148332 11.1314250000000392   F   F   F
  9.0428704265432867 15.0714507109054132  8.9999999999999556   F   F   F
 10.5500154976336713 16.5785957819959933 11.1314250000000392   F   F   F
  9.0428704265432867 18.0857408530863815  8.9999999999999556   F   F   F
 10.5500154976336713 19.5928859241769615 11.1314250000000392   F   F   F
  9.0428704265432867 21.1000309952675380  8.9999999999999556   F   F   F
 10.5500154976336713 22.6071760663581180 11.1314250000000392   F   F   F
  9.0428704265432867 24.1143211374485062  8.9999999999999556   F   F   F
 10.5500154976336713 25.6214662085390863 11.1314250000000392   F   F   F
 12.0571605687242549  0.0000000000000000  8.9999999999999556   F   F   F
 13.5643056398148332  1.5071450710905789 11.1314250000000392   F   F   F
 12.0571605687242549  3.0142901421811605  8.9999999999999556   F   F   F
 13.5643056398148332  4.5214352132715465 11.1314250000000392   F   F   F
 12.0571605687242549  6.0285802843621257  8.9999999999999556   F   F   F
 13.5643056398148332  7.5357253554527084 11.1314250000000392   F   F   F
 12.0571605687242549  9.0428704265432867  8.9999999999999556   F   F   F
 13.5643056398148332 10.5500154976336713 11.1314250000000392   F   F   F
 12.0571605687242549 12.0571605687242549  8.9999999999999556   F   F   F
 13.5643056398148332 13.5643056398148332 11.1314250000000392   F   F   F
 12.0571605687242549 15.0714507109054132  8.9999999999999556   F   F   F
 13.5643056398148332 16.5785957819959933 11.1314250000000392   F   F   F
 12.0571605687242549 18.0857408530863815  8.9999999999999556   F   F   F
 13.5643056398148332 19.5928859241769615 11.1314250000000392   F   F   F
 12.0571605687242549 21.1000309952675380  8.9999999999999556   F   F   F
 13.5643056398148332 22.6071760663581180 11.1314250000000392   F   F   F
 12.0571605687242549 24.1143211374485062  8.9999999999999556   F   F   F
 13.5643056398148332 25.6214662085390863 11.1314250000000392   F   F   F
 15.0714507109054132  0.0000000000000000  8.9999999999999556   F   F   F
 16.5785957819959933  1.5071450710905789 11.1314250000000392   F   F   F
 15.0714507109054132  3.0142901421811605  8.9999999999999556   F   F   F
 16.5785957819959933  4.5214352132715465 11.1314250000000392   F   F   F
 15.0714507109054132  6.0285802843621257  8.9999999999999556   F   F   F
 16.5785957819959933  7.5357253554527084 11.1314250000000392   F   F   F
 15.0714507109054132  9.0428704265432867  8.9999999999999556   F   F   F
 16.5785957819959933 10.5500154976336713 11.1314250000000392   F   F   F
 15.0714507109054132 12.0571605687242549  8.9999999999999556   F   F   F
 16.5785957819959933 13.5643056398148332 11.1314250000000392   F   F   F
 15.0714507109054132 15.0714507109054132  8.9999999999999556   F   F   F
 16.5785957819959933 16.5785957819959933 11.1314250000000392   F   F   F
 15.0714507109054132 18.0857408530863815  8.9999999999999556   F   F   F
 16.5785957819959933 19.5928859241769615 11.1314250000000392   F   F   F
 15.0714507109054132 21.1000309952675380  8.9999999999999556   F   F   F
 16.5785957819959933 22.6071760663581180 11.1314250000000392   F   F   F
 15.0714507109054132 24.1143211374485062  8.9999999999999556   F   F   F
 16.5785957819959933 25.6214662085390863 11.1314250000000392   F   F   F
 18.0857408530863815  0.0000000000000000  8.9999999999999556   F   F   F
 19.5928859241769615  1.5071450710905789 11.1314250000000392   F   F   F
 18.0857408530863815  3.0142901421811605  8.9999999999999556   F   F   F
 19.5928859241769615  4.5214352132715465 11.1314250000000392   F   F   F
 18.0857408530863815  6.0285802843621257  8.9999999999999556   F   F   F
 19.5928859241769615  7.5357253554527084 11.1314250000000392   F   F   F
 18.0857408530863815  9.0428704265432867  8.9999999999999556   F   F   F
 19.5928859241769615 10.5500154976336713 11.1314250000000392   F   F   F
 18.0857408530863815 12.0571605687242549  8.9999999999999556   F   F   F
 19.5928859241769615 13.5643056398148332 11.1314250000000392   F   F   F
 18.0857408530863815 15.0714507109054132  8.9999999999999556   F   F   F
 19.5928859241769615 16.5785957819959933 11.1314250000000392   F   F   F
 18.0857408530863815 18.0857408530863815  8.9999999999999556   F   F   F
 19.5928859241769615 19.5928859241769615 11.1314250000000392   F   F   F
 18.0857408530863815 21.1000309952675380  8.9999999999999556   F   F   F
 19.5928859241769615 22.6071760663581180 11.1314250000000392   F   F   F
 18.0857408530863815 24.1143211374485062  8.9999999999999556   F   F   F
 19.5928859241769615 25.6214662085390863 11.1314250000000392   F   F   F
 21.1000309952675380  0.0000000000000000  8.9999999999999556   F   F   F
 22.6071760663581180  1.5071450710905789 11.1314250000000392   F   F   F
 21.1000309952675380  3.0142901421811605  8.9999999999999556   F   F   F
 22.6071760663581180  4.5214352132715465 11.1314250000000392   F   F   F
 21.1000309952675380  6.0285802843621257  8.9999999999999556   F   F   F
 22.6071760663581180  7.5357253554527084 11.1314250000000392   F   F   F
 21.1000309952675380  9.0428704265432867  8.9999999999999556   F   F   F
 22.6071760663581180 10.5500154976336713 11.1314250000000392   F   F   F
 21.1000309952675380 12.0571605687242549  8.9999999999999556   F   F   F
 22.6071760663581180 13.5643056398148332 11.1314250000000392   F   F   F
 21.1000309952675380 15.0714507109054132  8.9999999999999556   F   F   F
 22.6071760663581180 16.5785957819959933 11.1314250000000392   F   F   F
 21.1000309952675380 18.0857408530863815  8.9999999999999556   F   F   F
 22.6071760663581180 19.5928859241769615 11.1314250000000392   F   F   F
 21.1000309952675380 21.1000309952675380  8.9999999999999556   F   F   F
 22.6071760663581180 22.6071760663581180 11.1314250000000392   F   F   F
 21.1000309952675380 24.1143211374485062  8.9999999999999556   F   F   F
 22.6071760663581180 25.6214662085390863 11.1314250000000392   F   F   F
 24.1143211374485062  0.0000000000000000  8.9999999999999556   F   F   F
 25.6214662085390863  1.5071450710905789 11.1314250000000392   F   F   F
 24.1143211374485062  3.0142901421811605  8.9999999999999556   F   F   F
 25.6214662085390863  4.5214352132715465 11.1314250000000392   F   F   F
 24.1143211374485062  6.0285802843621257  8.9999999999999556   F   F   F
 25.6214662085390863  7.5357253554527084 11.1314250000000392   F   F   F
 24.1143211374485062  9.0428704265432867  8.9999999999999556   F   F   F
 25.6214662085390863 10.5500154976336713 11.1314250000000392   F   F   F
 24.1143211374485062 12.0571605687242549  8.9999999999999556   F   F   F
 25.6214662085390863 13.5643056398148332 11.1314250000000392   F   F   F
 24.1143211374485062 15.0714507109054132  8.9999999999999556   F   F   F
 25.6214662085390863 16.5785957819959933 11.1314250000000392   F   F   F
 24.1143211374485062 18.0857408530863815  8.9999999999999556   F   F   F
 25.6214662085390863 19.5928859241769615 11.1314250000000392   F   F   F
 24.1143211374485062 21.1000309952675380  8.9999999999999556   F   F   F
 25.6214662085390863 22.6071760663581180 11.1314250000000392   F   F   F
 24.1143211374485062 24.1143211374485062  8.9999999999999556   F   F   F
 25.6214662085390863 25.6214662085390863 11.1314250000000392   F   F   F
  1.5071450710905789  1.5071450710905789  8.9999999999999556   F   F   F
  0.0000000000000000  0.0000000000000000 11.1314250000000392   F   F   F
  1.5071450710905789  4.5214352132715465  8.9999999999999556   F   F   F
  0.0000000000000000  3.0142901421811605 11.1314250000000392   F   F   F
  1.5071450710905789  7.5357253554527084  8.9999999999999556   F   F   F
  0.0000000000000000  6.0285802843621257 11.1314250000000392   F   F   F
  1.5071450710905789 10.5500154976336713  8.9999999999999556   F   F   F
  0.0000000000000000  9.0428704265432867 11.1314250000000392   F   F   F
  1.5071450710905789 13.5643056398148332  8.9999999999999556   F   F   F
  0.0000000000000000 12.0571605687242549 11.1314250000000392   F   F   F
  1.5071450710905789 16.5785957819959933  8.9999999999999556   F   F   F
  0.0000000000000000 15.0714507109054132 11.1314250000000392   F   F   F
  1.5071450710905789 19.5928859241769615  8.9999999999999556   F   F   F
  0.0000000000000000 18.0857408530863815 11.1314250000000392   F   F   F
  1.5071450710905789 22.6071760663581180  8.9999999999999556   F   F   F
  0.0000000000000000 21.1000309952675380 11.1314250000000392   F   F   F
  1.5071450710905789 25.6214662085390863  8.9999999999999556   F   F   F
  0.0000000000000000 24.1143211374485062 11.1314250000000392   F   F   F
  4.5214352132715465  1.5071450710905789  8.9999999999999556   F   F   F
  3.0142901421811605  0.0000000000000000 11.1314250000000392   F   F   F
  4.5214352132715465  4.5214352132715465  8.9999999999999556   F   F   F
  3.0142901421811605  3.0142901421811605 11.1314250000000392   F   F   F
  4.5214352132715465  7.5357253554527084  8.9999999999999556   F   F   F
  3.0142901421811605  6.0285802843621257 11.1314250000000392   F   F   F
  4.5214352132715465 10.5500154976336713  8.9999999999999556   F   F   F
  3.0142901421811605  9.0428704265432867 11.1314250000000392   F   F   F
  4.5214352132715465 13.5643056398148332  8.9999999999999556   F   F   F
  3.0142901421811605 12.0571605687242549 11.1314250000000392   F   F   F
  4.5214352132715465 16.5785957819959933  8.9999999999999556   F   F   F
  3.0142901421811605 15.0714507109054132 11.1314250000000392   F   F   F
  4.5214352132715465 19.5928859241769615  8.9999999999999556   F   F   F
  3.0142901421811605 18.0857408530863815 11.1314250000000392   F   F   F
  4.5214352132715465 22.6071760663581180  8.9999999999999556   F   F   F
  3.0142901421811605 21.1000309952675380 11.1314250000000392   F   F   F
  4.5214352132715465 25.6214662085390863  8.9999999999999556   F   F   F
  3.0142901421811605 24.1143211374485062 11.1314250000000392   F   F   F
  7.5357253554527084  1.5071450710905789  8.9999999999999556   F   F   F
  6.0285802843621257  0.0000000000000000 11.1314250000000392   F   F   F
  7.5357253554527084  4.5214352132715465  8.9999999999999556   F   F   F
  6.0285802843621257  3.0142901421811605 11.1314250000000392   F   F   F
  7.5357253554527084  7.5357253554527084  8.9999999999999556   F   F   F
  6.0285802843621257  6.0285802843621257 11.1314250000000392   F   F   F
  7.5357253554527084 10.5500154976336713  8.9999999999999556   F   F   F
  6.0285802843621257  9.0428704265432867 11.1314250000000392   F   F   F
  7.5357253554527084 13.5643056398148332  8.9999999999999556   F   F   F
  6.0285802843621257 12.0571605687242549 11.1314250000000392   F   F   F
  7.5357253554527084 16.5785957819959933  8.9999999999999556   F   F   F
  6.0285802843621257 15.0714507109054132 11.1314250000000392   F   F   F
  7.5357253554527084 19.5928859241769615  8.9999999999999556   F   F   F
  6.0285802843621257 18.0857408530863815 11.1314250000000392   F   F   F
  7.5357253554527084 22.6071760663581180  8.9999999999999556   F   F   F
  6.0285802843621257 21.1000309952675380 11.1314250000000392   F   F   F
  7.5357253554527084 25.6214662085390863  8.9999999999999556   F   F   F
  6.0285802843621257 24.1143211374485062 11.1314250000000392   F   F   F
 10.5500154976336713  1.5071450710905789  8.9999999999999556   F   F   F
  9.0428704265432867  0.0000000000000000 11.1314250000000392   F   F   F
 10.5500154976336713  4.5214352132715465  8.9999999999999556   F   F   F
  9.0428704265432867  3.0142901421811605 11.1314250000000392   F   F   F
 10.5500154976336713  7.5357253554527084  8.9999999999999556   F   F   F
  9.0428704265432867  6.0285802843621257 11.1314250000000392   F   F   F
 10.5500154976336713 10.5500154976336713  8.9999999999999556   F   F   F
  9.0428704265432867  9.0428704265432867 11.1314250000000392   F   F   F
 10.5500154976336713 13.5643056398148332  8.9999999999999556   F   F   F
  9.0428704265432867 12.0571605687242549 11.1314250000000392   F   F   F
 10.5500154976336713 16.5785957819959933  8.9999999999999556   F   F   F
  9.0428704265432867 15.0714507109054132 11.1314250000000392   F   F   F
 10.5500154976336713 19.5928859241769615  8.9999999999999556   F   F   F
  9.0428704265432867 18.0857408530863815 11.1314250000000392   F   F   F
 10.5500154976336713 22.6071760663581180  8.9999999999999556   F   F   F
  9.0428704265432867 21.1000309952675380 11.1314250000000392   F   F   F
 10.5500154976336713 25.6214662085390863  8.9999999999999556   F   F   F
  9.0428704265432867 24.1143211374485062 11.1314250000000392   F   F   F
 13.5643056398148332  1.5071450710905789  8.9999999999999556   F   F   F
 12.0571605687242549  0.0000000000000000 11.1314250000000392   F   F   F
 13.5643056398148332  4.5214352132715465  8.9999999999999556   F   F   F
 12.0571605687242549  3.0142901421811605 11.1314250000000392   F   F   F
 13.5643056398148332  7.5357253554527084  8.9999999999999556   F   F   F
 12.0571605687242549  6.0285802843621257 11.1314250000000392   F   F   F
 13.5643056398148332 10.5500154976336713  8.9999999999999556   F   F   F
 12.0571605687242549  9.0428704265432867 11.1314250000000392   F   F   F
 13.5643056398148332 13.5643056398148332  8.9999999999999556   F   F   F
 12.0571605687242549 12.0571605687242549 11.1314250000000392   F   F   F
 13.5643056398148332 16.5785957819959933  8.9999999999999556   F   F   F
 12.0571605687242549 15.0714507109054132 11.1314250000000392   F   F   F
 13.5643056398148332 19.5928859241769615  8.9999999999999556   F   F   F
 12.0571605687242549 18.0857408530863815 11.1314250000000392   F   F   F
 13.5643056398148332 22.6071760663581180  8.9999999999999556   F   F   F
 12.0571605687242549 21.1000309952675380 11.1314250000000392   F   F   F
 13.5643056398148332 25.6214662085390863  8.9999999999999556   F   F   F
 12.0571605687242549 24.1143211374485062 11.1314250000000392   F   F   F
 16.5785957819959933  1.5071450710905789  8.9999999999999556   F   F   F
 15.0714507109054132  0.0000000000000000 11.1314250000000392   F   F   F
 16.5785957819959933  4.5214352132715465  8.9999999999999556   F   F   F
 15.0714507109054132  3.0142901421811605 11.1314250000000392   F   F   F
 16.5785957819959933  7.5357253554527084  8.9999999999999556   F   F   F
 15.0714507109054132  6.0285802843621257 11.1314250000000392   F   F   F
 16.5785957819959933 10.5500154976336713  8.9999999999999556   F   F   F
 15.0714507109054132  9.0428704265432867 11.1314250000000392   F   F   F
 16.5785957819959933 13.5643056398148332  8.9999999999999556   F   F   F
 15.0714507109054132 12.0571605687242549 11.1314250000000392   F   F   F
 16.5785957819959933 16.5785957819959933  8.9999999999999556   F   F   F
 15.0714507109054132 15.0714507109054132 11.1314250000000392   F   F   F
 16.5785957819959933 19.5928859241769615  8.9999999999999556   F   F   F
 15.0714507109054132 18.0857408530863815 11.1314250000000392   F   F   F
 16.5785957819959933 22.6071760663581180  8.9999999999999556   F   F   F
 15.0714507109054132 21.1000309952675380 11.1314250000000392   F   F   F
 16.5785957819959933 25.6214662085390863  8.9999999999999556   F   F   F
 15.0714507109054132 24.1143211374485062 11.1314250000000392   F   F   F
 19.5928859241769615  1.5071450710905789  8.9999999999999556   F   F   F
 18.0857408530863815  0.0000000000000000 11.1314250000000392   F   F   F
 19.5928859241769615  4.5214352132715465  8.9999999999999556   F   F   F
 18.0857408530863815  3.0142901421811605 11.1314250000000392   F   F   F
 19.5928859241769615  7.5357253554527084  8.9999999999999556   F   F   F
 18.0857408530863815  6.0285802843621257 11.1314250000000392   F   F   F
 19.5928859241769615 10.5500154976336713  8.9999999999999556   F   F   F
 18.0857408530863815  9.0428704265432867 11.1314250000000392   F   F   F
 19.5928859241769615 13.5643056398148332  8.9999999999999556   F   F   F
 18.0857408530863815 12.0571605687242549 11.1314250000000392   F   F   F
 19.5928859241769615 16.5785957819959933  8.9999999999999556   F   F   F
 18.0857408530863815 15.0714507109054132 11.1314250000000392   F   F   F
 19.5928859241769615 19.5928859241769615  8.9999999999999556   F   F   F
 18.0857408530863815 18.0857408530863815 11.1314250000000392   F   F   F
 19.5928859241769615 22.6071760663581180  8.9999999999999556   F   F   F
 18.0857408530863815 21.1000309952675380 11.1314250000000392   F   F   F
 19.5928859241769615 25.6214662085390863  8.9999999999999556   F   F   F
 18.0857408530863815 24.1143211374485062 11.1314250000000392   F   F   F
 22.6071760663581180  1.5071450710905789  8.9999999999999556   F   F   F
 21.1000309952675380  0.0000000000000000 11.1314250000000392   F   F   F
 22.6071760663581180  4.5214352132715465  8.9999999999999556   F   F   F
 21.1000309952675380  3.0142901421811605 11.1314250000000392   F   F   F
 22.6071760663581180  7.5357253554527084  8.9999999999999556   F   F   F
 21.1000309952675380  6.0285802843621257 11.1314250000000392   F   F   F
 22.6071760663581180 10.5500154976336713  8.9999999999999556   F   F   F
 21.1000309952675380  9.0428704265432867 11.1314250000000392   F   F   F
 22.6071760663581180 13.5643056398148332  8.9999999999999556   F   F   F
 21.1000309952675380 12.0571605687242549 11.1314250000000392   F   F   F
 22.6071760663581180 16.5785957819959933  8.9999999999999556   F   F   F
 21.1000309952675380 15.0714507109054132 11.1314250000000392   F   F   F
 22.6071760663581180 19.5928859241769615  8.9999999999999556   F   F   F
 21.1000309952675380 18.0857408530863815 11.1314250000000392   F   F   F
 22.6071760663581180 22.6071760663581180  8.9999999999999556   F   F   F
 21.1000309952675380 21.1000309952675380 11.1314250000000392   F   F   F
 22.6071760663581180 25.6214662085390863  8.9999999999999556   F   F   F
 21.1000309952675380 24.1143211374485062 11.1314250000000392   F   F   F
 25.6214662085390863  1.5071450710905789  8.9999999999999556   F   F   F
 24.1143211374485062  0.0000000000000000 11.1314250000000392   F   F   F
 25.6214662085390863  4.5214352132715465  8.9999999999999556   F   F   F
 24.1143211374485062  3.0142901421811605 11.1314250000000392   F   F   F
 25.6214662085390863  7.5357253554527084  8.9999999999999556   F   F   F
 24.1143211374485062  6.0285802843621257 11.1314250000000392   F   F   F
 25.6214662085390863 10.5500154976336713  8.9999999999999556   F   F   F
 24.1143211374485062  9.0428704265432867 11.1314250000000392   F   F   F
 25.6214662085390863 13.5643056398148332  8.9999999999999556   F   F   F
 24.1143211374485062 12.0571605687242549 11.1314250000000392   F   F   F
 25.6214662085390863 16.5785957819959933  8.9999999999999556   F   F   F
 24.1143211374485062 15.0714507109054132 11.1314250000000392   F   F   F
 25.6214662085390863 19.5928859241769615  8.9999999999999556   F   F   F
 24.1143211374485062 18.0857408530863815 11.1314250000000392   F   F   F
 25.6214662085390863 22.6071760663581180  8.9999999999999556   F   F   F
 24.1143211374485062 21.1000309952675380 11.1314250000000392   F   F   F
 25.6214662085390863 25.6214662085390863  8.9999999999999556   F   F   F
 24.1143211374485062 24.1143211374485062 11.1314250000000392   F   F   F
 22.0167712411315613 12.1894013305320890 17.6613573121860057   T   T   T
 13.6255334125276288 13.5117124815193339 18.5839184778736417   T   T   T
 13.6203279615517037 10.9437813728393465 18.6209446408072026   T   T   T
 12.3188625778423777 12.2194295318893840 16.7526429751386168   T   T   T
 12.3315689309497056 12.2236732294683943 20.4637205419155137   T   T   T
 11.0520672130705684 13.5125957080767662 18.6355093686049429   T   T   T
 14.9273725781790336 12.2213141541058548 16.7453309771619772   T   T   T
 14.9074099994606613 12.2234620773897991 20.4580460865062363   T   T   T
 12.3143260050478514 14.8151442424646156 16.7563240974679886   T   T   T
 12.3287459778027539 14.7996077401682342 20.4682986210180182   T   T   T
 16.2026702039059280 13.5085631763271081 18.6171228619613061   T   T   T
 14.9117148871812670 14.8140541740271363 16.7522466878062559   T   T   T
 14.9058821576942471 14.7957107423475858 20.4624092851203621   T   T   T
 13.6162913504128422 16.0820734646374532 18.6357519365293065   T   T   T
 13.6200000977719959  8.3648743396934115 18.6730768536427689   T   T   T
 12.3164632611128742  9.6361926238587490 16.8325442523376729   T   T   T
 12.3269032250655997  9.6477869124484741 20.4847295949407098   T   T   T
 11.0341430770597135 10.9309911268289781 18.6557915988383343   T   T   T
 14.9077941520696502  9.6359875142044071 16.8261041222691148   T   T   T
 14.9019208750788437  9.6500871429695003 20.4786820437597399   T   T   T
 16.2089419581002758 10.9335166954259346 18.6356776905757577   T   T   T
 10.9408317258234646 10.8726689459545938 15.0014432871836423   T   T   T
  9.7319435465796289 12.2248849386899074 16.8490955786987513   T   T   T
 13.5983504248864282 10.8565073462795461 14.9426128564971243   T   T   T
 10.9345883232337915 13.5299361159245954 14.9611397880736252   T   T   T
 13.6054538643451135 13.5262585399153608 14.9170766442604812   T   T   T
 11.0420625625660769 10.9406856640493828 22.2919170522525540   T   T   T
  9.7524107339870962 12.2252783802410256 20.4866274263156392   T   T   T
 13.6165004903736193 10.9313550468606504 22.2916665330482644   T   T   T
 11.0370342062724909 13.5109753518415001 22.2941016477315586   T   T   T
 13.6168509368163839 13.5119789602132876 22.2914973783042747   T   T   T
  8.4634827828399199 13.5162681375580025 18.6898184471934279   T   T   T
  9.7321801131739996 14.8137747388043248 16.8526064042141925   T   T   T
  9.7531195227010112 14.7991439952047834 20.4910733315157465   T   T   T
 11.0337789026122906 16.0967985022748472 18.6660257720494691   T   T   T
 16.2565828978084603 10.8803264963056527 14.9888268940769969   T   T   T
 17.5702873100264831 12.2250700975245827 16.8318871391670619   T   T   T
 16.2776568987909549 13.5298249148449887 14.9459280395394281   T   T   T
 16.1873083359155956 10.9414107298481422 22.2892248416751571   T   T   T
 17.4828854893810863 12.2244074741365569 20.4759095783540914   T   T   T
 16.1970339361707829 13.5118425561783937 22.2914444173130306   T   T   T
 10.9362350368490819 16.1900902746366491 15.0157766459957909   T   T   T
 13.6012382370734404 16.1938836530970711 14.9572689770537277   T   T   T
 12.3134938348585496 17.3965343590502037 16.8512331567582869   T   T   T
 11.0440442027398333 16.0827710352163535 22.2988964069526538   T   T   T
 13.6168770413533977 16.0907655439493986 22.2964554726543547   T   T   T
 12.3290009403535681 17.3756301930908599 20.4963947750433420   T   T   T
 18.8086090332941467 13.5063798536485873 18.6670558604203158   T   T   T
 17.4980951654114030 14.8126937489962263 16.8379123680238330   T   T   T
 17.4835006643659625 14.7963053614761435 20.4808836707450013   T   T   T
 16.2021688417759613 16.0933969662992880 18.6565645743216173   T   T   T
 16.2605157119543584 16.1857697647151113 15.0020979649902326   T   T   T
 14.9068545134795638 17.3964956751735969 16.8489516646105137   T   T   T
 16.1858289868222229 16.0800130639321317 22.2955350356813753   T   T   T
 14.9026050953626115 17.3742047328484688 20.4932557836273936   T   T   T
 13.6136469855107602 18.6621531103666420 18.6910228190988903   T   T   T
 13.6189133503245952  5.8649553744304788 18.7340633482431791   T   T   T
 12.3357333573903354  7.0311807159027486 16.8622222588200295   T   T   T
 12.3419608832257008  7.0564088655135588 20.5825181001071407   T   T   T
 11.0476125030865564  8.3486568175010731 18.6927696053177499   T   T   T
 14.8879228072127106  7.0317320140549793 16.8570657824383794   T   T   T
 14.8847325601981684  7.0568403045911738 20.5788780066244605   T   T   T
 16.1914013334029470  8.3541681923814615 18.6777128480725416   T   T   T
 10.9787976689298841  8.2441482393487906 15.1109950668577309   T   T   T
  9.7258082562514510  9.6332412266125704 16.9209747609057075   T   T   T
 13.5995121698227592  8.2448761104166852 15.0530242347736660   T   T   T
 11.0652587543282337  8.3250106167580871 22.3500489019410971   T   T   T
  9.7457929308053668  9.6473640922445760 20.4882340841353709   T   T   T
 13.6142668707573620  8.3516029441964541 22.3256371869701091   T   T   T
  8.4437675423386782 10.9464870011045985 18.6998470254126836   T   T   T
 16.2111265417589685  8.2424510397381212 15.0892535730976505   T   T   T
 17.4993467090135155  9.6350255789970607 16.8848576700973787   T   T   T
 16.1584450822639987  8.3228007775814365 22.3544518409400652   T   T   T
 17.4719897788732332  9.6499943971808744 20.4857187075654466   T   T   T
 18.8001497669198301 10.9405663024411091 18.6781287454987925   T   T   T
  9.5368044386808855  9.5043764658143388 13.4285386855605111   T   T   T
  8.3236273876661055 10.9187358222776947 15.1289230876955827   T   T   T
 12.2156709756006663  9.4458772976239889 13.3191934633818363   T   T   T
  9.5126488721829325 12.1848415469945035 13.3314990898775285   T   T   T
 12.2171119134124044 12.1694428359937863 13.2643802371791164   T   T   T
  7.1111799324823943 12.2518245236484216 16.8890400730171493   T   T   T
  8.3344395659693316 13.5305123258762379 15.0979761984479275   T   T   T
 14.9497041255426772  9.4543512632766245 13.3122769300633941   T   T   T
 14.9663866817767399 12.1666893166976386 13.2590387909395968   T   T   T
  9.5110303496998760 14.9120458267116636 13.3372535822128260   T   T   T
 12.2170425371217775 14.9126459192183045 13.2706318800637444   T   T   T
 14.9720264774377441 14.9128090827038058 13.2629075705217154   T   T   T
  9.7872201328674535  9.6854388529845856 24.0735611840438679   T   T   T
  8.4283013573229670 10.9630786399951639 22.3524585507910132   T   T   T
 12.3373195370203526  9.6141088465085875 24.1095272469604858   T   T   T
  9.7175613331286943 12.2351338250414052 24.1106172765497710   T   T   T
 12.3315748710523163 12.2274562073840443 24.1039401517555198   T   T   T
  7.1481004245113571 12.2418874892015364 20.5923125156926687   T   T   T
  8.4595486791423298 13.5117257060645350 22.3270350892835694   T   T   T
 14.8936495120178840  9.6140425067434538 24.1103021411602256   T   T   T
 14.9014227761958491 12.2272879734933539 24.1022134041981673   T   T   T
  9.7194023718613938 14.7904637784575979 24.1122714260995572   T   T   T
 12.3301047645190796 14.7980185111519429 24.1065600707814127   T   T   T
 14.9004880771499799 14.7967016230674329 24.1046418030401632   T   T   T
  5.9563491977214982 13.5159000955550095 18.7616580678524905   T   T   T
  7.1197902591261446 14.8006597972469276 16.9032651767716686   T   T   T
  7.1600925931437720 14.7843828778859745 20.5899383774110412   T   T   T
  8.4427314612920554 16.0832553527991458 18.7202104112701200   T   T   T
  8.3168417483460502 16.1486148426344940 15.1433252675178558   T   T   T
  9.7209518647086881 17.4032133039112544 16.9464739694846784   T   T   T
  8.4283424544760273 16.0634005680769612 22.3558775374168945   T   T   T
  9.7486330773727676 17.3782263148536025 20.5054954271746048   T   T   T
 11.0432833132714663 18.6806485683417733 18.7212428015308348   T   T   T
 17.6226960191645112  9.5120820691096171 13.4070349834278399   T   T   T
 18.8925370482032449 10.9191782989995314 15.1010326529235055   T   T   T
 17.6789822809901338 12.1853131648989379 13.3131912276895932   T   T   T
 20.2582670018513582 12.2501820380134028 16.7739556821789648   T   T   T
 18.8885757499052431 13.5246663100662410 15.0661912500150130   T   T   T
 17.6866394421564515 14.9086313351631450 13.3216976453021463   T   T   T
 17.4378759522947284  9.6858477852757954 24.0728439467041220   T   T   T
 18.7974247823061837 10.9558151158831318 22.3365620030381535   T   T   T
 17.5147010300646144 12.2344089404672793 24.1035251699135635   T   T   T
 20.0642227655280081 12.2316176916463260 20.5679944863327755   T   T   T
 18.7789312043954837 13.5115525421061129 22.3150562286036731   T   T   T
 17.5117075574854937 14.7874500776467563 24.1080899362711207   T   T   T
  9.5409602868174996 17.5868682961204605 13.4418705339045399   T   T   T
 12.2163328016990036 17.6145243833858132 13.3347793795571530   T   T   T
 10.9775979151876850 18.8015475981094085 15.1384085292292241   T   T   T
 14.9445375337560336 17.6185321544023665 13.3277890560116266   T   T   T
 13.5988282469958168 18.7947239628710641 15.0883222506753096   T   T   T
 12.3287287032689328 20.0034323203813429 16.8941167495805864   T   T   T
  9.7863057713075730 17.3417127909558459 24.0797012815022740   T   T   T
 12.3367789458664223 17.4111726637379789 24.1178073751239133   T   T   T
 11.0656274382940278 18.7013224620468392 22.3657300610492591   T   T   T
 14.8903134261726375 17.4085048567296887 24.1180315250355122   T   T   T
 13.6135342552999035 18.6763480586382151 22.3459587218357107   T   T   T
 12.3460802022793601 19.9718431373032352 20.6010515463442587   T   T   T
 21.3815735814428933 13.6078185014149025 18.7595988923428436   T   T   T
 20.0762238945910703 14.8342205347004938 16.8746483341723597   T   T   T
 20.0832098589336994 14.7878123188080295 20.5614401045030775   T   T   T
 18.7878820780787414 16.0881874527058564 18.7020748222869919   T   T   T
 18.8857160684089109 16.1594740192322810 15.1076285863384214   T   T   T
 17.4962083406745812 17.4046205296027878 16.9272005545072837   T   T   T
 18.7961715424048528 16.0589223509856289 22.3529491112474084   T   T   T
 17.4829759280710739 17.3747136203979018 20.4982729386691034   T   T   T
 16.1814872506106688 18.6801354775459210 18.7139505710474445   T   T   T
 17.6180266055490158 17.5900050046381473 13.4216050970615939   T   T   T
 16.2076271556905596 18.7992708515902862 15.1260929696001121   T   T   T
 14.8758178829237195 20.0150372203270699 16.8872962803405429   T   T   T
 17.4373465123060427 17.3336199975092740 24.0839126203676130   T   T   T
 16.1585727848030665 18.6964463471935112 22.3644237696427624   T   T   T
 14.8839885676720645 19.9695070484670048 20.5993708421913944   T   T   T
 13.6142580208765267 21.1677978829563109 18.7622078678272501   T   T   T
 11.0797196057933895 10.9775601212805327 25.8082815874220977   T   T   T
 11.0455809628152828 13.5130970455226080 25.8428319296897371   T   T   T
 11.0791916096791958 16.0507198535032316 25.8136454740566457   T   T   T
 13.6136533735368310 16.0843984597157572 25.8487923198172709   T   T   T
 13.6169039194850292 13.5126770785670587 25.9315250281317944   T   T   T
 13.6150727005499839 10.9409906288252472 25.8418738499340854   T   T   T
 16.1508125908025875 10.9791491121357865 25.8080663541714479   T   T   T
 16.1881651143855549 13.5101048273250868 25.8404776377626462   T   T   T
 16.1416476576930279 16.0428742881405348 25.8154099221400237   T   T   T
  8.5549649402351857  8.4517976546880149 22.2796687777320557   T   T   T
  9.7992451273949879  7.1289103132830789 20.5128572046881175   T   T   T
 11.1200263179560590  5.8736848984861316 18.7531542434434861   T   T   T
  9.7851551680663622  7.0663207148699962 16.9793902686024900   T   T   T
  8.4396318154114915  8.3486938379296500 18.7185034639229677   T   T   T
  7.2198042147435002  9.7025354011343445 20.5216709758398927   T   T   T
  5.9625188764388204 11.0175076839565484 18.7676723482489933   T   T   T
  7.1390836550789745  9.7059595663398177 16.9843387371116386   T   T   T
  8.4179371989179970  8.3478262114417507 15.3195898057502262   T   T   T
 18.6659347123808885  8.4444444011292958 22.2900564350359964   T   T   T
 19.9876464030762087  9.6534501393879513 20.4964409404774273   T   T   T
 21.2905766747569949 10.8655974936867725 18.8079393432476891   T   T   T
 20.0387364542394124  9.6396810317876742 16.9587680985383109   T   T   T
 18.7810652025788301  8.3419059129649966 18.7003646641249830   T   T   T
 17.4249442524133507  7.1406130579239750 20.5059883556482347   T   T   T
 16.1199913928682825  5.8806059820343446 18.7453885006638430   T   T   T
 17.4357506013035284  7.0691474811360262 16.9555408752177321   T   T   T
 18.7777770020979027  8.3429863372810384 15.2501996524245680   T   T   T
 18.6704557770593276 18.5735856178577947 22.3010160045699450   T   T   T
 17.4251964432999102 19.9014619000276234 20.5363377460567875   T   T   T
 16.1119322108843761 21.1569470012745242 18.7721380501979027   T   T   T
 19.9999090031241131 17.3461365053525149 20.5464479512428149   T   T   T
 18.7808678555290456 18.6862688185146233 18.7391954605261368   T   T   T
 17.4211756420462045 19.9671243724000291 16.9952915820429169   T   T   T
 21.2506665109413504 16.0855240377464135 18.7692507860862818   T   T   T
 20.0610058781870357 17.3783409979587731 16.9763802580577661   T   T   T
 18.7732106380884574 18.7132602854476495 15.3025733954763794   T   T   T
  8.5518617819078049 18.5765008402908798 22.2899829663555238   T   T   T
  7.2073516602680252 17.3309245301371426 20.5353180331784486   T   T   T
  5.9615133482051048 16.0159313493145383 18.7771936555167933   T   T   T
  9.8057228001793675 19.9065560630321912 20.5416074849538752   T   T   T
 11.1141937695038013 21.1596162694222762 18.7767461587817621   T   T   T
  9.7762996751704208 19.9695314965371900 17.0144008067274370   T   T   T
  8.4396354614925251 18.6847174063042623 18.7604194562974200   T   T   T
  7.1477248460150022 17.3628535996975231 17.0244626370604806   T   T   T
  8.4161495883892883 18.7021030573134937 15.3400274007241215   T   T   T


Metal cluster Cu192 with O on 6.5A distance from MgO optimized structure
E_tot = -50.01453941 eV
O Cu 
 1.0000000000000000
    27.1286112796296663    0.0000000000000000    0.0000000000000000
     0.0000000000000000   27.1286112796296663    0.0000000000000000
     0.0000000000000000    0.0000000000000000   35.9333715890047500
   1 192
Cartesian
 21.5278417843239680 12.1536186226412912 15.9781821496038674
 13.2006240270906012 13.5803395597659282 17.0583947497615078
 13.1923910925018362 11.0019411837679577 17.0645354831814693
 11.9018913283384506 12.3142963148561364 15.2430619472829019
 11.8973629086416857 12.3016252112559989 18.8804970981307569
 10.6139547555172200 13.6111409115600566 17.0692614030866174
 14.5003462861046692 12.2678108763989187 15.2444925135412923
 14.4839079471923782 12.2384971720929094 18.8796827952857491
 11.9139394225790713 14.8983807604928984 15.2433786099665483
 11.9164778263508619 14.8916145335765364 18.8899550095223248
 15.7922198600739154 13.5197595562002668 17.0637544437209314
 14.4951772573428403 14.8408443898490763 15.2435469420999450
 14.5025292616115351 14.8257128536121741 18.8849064134568998
 13.2407666746569532 16.1559001671823843 17.0802201634996571
 13.1892625926697562  8.4379712217311678 17.0616731034401461
 11.8991304882661204  9.7390896854788522 15.2375823158192780
 11.8963847161864660  9.7191266364922413 18.8858668817997994
 10.6035033935589897 11.0260598530075509 17.0699520783500134
 14.4746249563039964  9.7006696545615991 15.2364466026249605
 14.4722211005028765  9.6600531195062320 18.8888454433274440
 15.7844766650512884 10.9444763517214430 17.0651910940859182
 10.6170622763689195 11.0443279362885072 13.4283215895188732
  9.3207291274691304 12.3285075150338077 15.2425376510849251
 13.1880072464590175 11.0254821011540862 13.4176709464187542
 10.6220783962983596 13.6146221446649811 13.4217053667295563
 13.1915255958626627 13.5913021085299679 13.4034530662227080
 10.6085948518424757 11.0213397772632344 20.6846494168539259
  9.3163603210575783 12.3267687076684602 18.8834045501296188
 13.1869307779479108 10.9564650813412285 20.6956094496082947
 10.6091525865472374 13.6028201410161476 20.6958854257778704
 13.1957840801967698 13.5483988231032768 20.6949768859179919
  8.0425303108709212 13.6256862806095089 17.0675234213542808
  9.3355883497202203 14.9048271115019801 15.2436742363444182
  9.3356684031037247 14.9049781968273720 18.8918750442582706
 10.6633768004699796 16.1968707470415971 17.0801746021065206
 15.7587878195610482 10.9778397808122339 13.4277175196941130
 17.1332540071002803 12.2309025989656703 15.2421975238692635
 15.7667845457113529 13.5288582326999762 13.4184735495398169
 15.7646331126732608 10.9406024099291717 20.6891006187071049
 17.0660078790432479 12.2244877431350751 18.8845423990735064
 15.7824751659288118 13.5169454818923462 20.6961561415363064
 10.6483535764622665 16.1836646384136600 13.4291476679536839
 13.2130955055365575 16.1517499686451949 13.4144804170651124
 11.9813250115970931 17.4695669166306438 15.2424206354824427
 10.6728202706031841 16.1822645421774673 20.6991608910670735
 13.2474120482468454 16.1459191207596788 20.7076844812063285
 11.9911865140503764 17.4739862442917122 18.9058320529652626
 18.3834140088513038 13.5047619921878965 17.0594517611948930
 17.0688034879350639 14.8014686829066200 15.2422166871155103
 17.0845175182711095 14.7994254115958093 18.8863660792435937
 15.8197457458693247 16.1082008277933078 17.0778716686686813
 15.7783579889026733 16.0932039138128751 13.4172327208523257
 14.5386068724484883 17.4080680471600360 15.2403679244406902
 15.8126171723299844 16.0919571209633467 20.6995339991654532
 14.5602288642309343 17.4154985515311935 18.9054864837560359
 13.2958719628345179 18.7126991018050255 17.0759688557067051
 13.1801733511854149  5.9499784910793432 17.0615470485399605
 11.9113978767998390  7.1570510613354834 15.2016646304132834
 11.9087090193716669  7.1151140304361107 18.9366657987760725
 10.6156300536632351  8.4534636008544357 17.0640429668171478
 14.4428463250092385  7.1257026951966571 15.1975834483251440
 14.4480837029503615  7.0622883713963365 18.9527747668015287
 15.7619427998433306  8.3894149967368747 17.0620551164378078
 10.6374235250427294  8.4285402798628066 13.4049226477472256
  9.3257534259258534  9.7570650857281240 15.2541428236367285
 13.1747409729341207  8.4089137199252164 13.4072390822685144
 10.6280741003861454  8.3883268634846235 20.7130914709609719
  9.3167180061066350  9.7426397838232734 18.8675073257023236
 13.1773077810904979  8.3635136059507804 20.7073209116254482
  8.0260141503019522 11.0503262946810921 17.0678203538750495
 15.7088133381923445  8.3572392702423866 13.3942321979903891
 17.0469504170546742  9.6659022096988991 15.2413321876727110
 15.7222550806867059  8.3229404923236050 20.7410793070449060
 17.0481220533451712  9.6479856287299555 18.8871276597664561
 18.3617215256829667 10.9299134155786142 17.0661292076825610
  9.3956468722453508  9.8270265240099377 11.7025826002694551
  8.0029872855497128 11.0819604932540248 13.4092458792641409
 11.9171083198851004  9.7632415504455512 11.6756158074128180
  9.3540199551420358 12.3535590978159462 11.6777776972341254
 11.9083850268352283 12.3257078905778688 11.5995379252972040
  6.7367671311671495 12.3644090209979183 15.2116670297173435
  8.0105578693801291 13.6264164121777629 13.4193816658220939
 14.4529439211416690  9.7363277713881047 11.6709962962196023
 14.4738096283002893 12.2873908551727080 11.5964659487223791
  9.3590688796052763 14.8883895437414537 11.6821126631870289
 11.9129788632511531 14.8904241717531107 11.5972257180563556
 14.4812968381395564 14.8306731572802057 11.5920432244056304
  9.3463210720764422  9.7582407990229871 22.4319242509243075
  8.0016309606401563 11.0612107275942879 20.7108088522461529
 11.8982625331811462  9.6422086149543667 22.4976149796169373
  9.2907723123831474 12.3229040118003734 22.4954181773729083
 11.9063737262444871 12.2764317681498678 22.4988540144243281
  6.7065256921173741 12.3605565875532459 18.9470695898688923
  8.0252715131933741 13.6181604189296355 20.7045493406917807
 14.4618311396408856  9.6214178366209264 22.5038338544429770
 14.4780484875813116 12.2363802413343112 22.4983835780249350
  9.3128198163502685 14.8902218303027833 22.5044078246075649
 11.9349513317262463 14.8549706709782932 22.4972864885372879
 14.5036170027897597 14.8109265838143127 22.5019475082806935
  5.5543091518697141 13.6462708930787500 17.0799168416782905
  6.7587229895480476 14.9080736668651035 15.2196575042217166
  6.7350086294002827 14.9097734053583579 18.9543489681425328
  8.0954403858911892 16.1977674504054967 17.0753050794180119
  8.0268701073761903 16.1769376143068158 13.4170767484897215
  9.4140409031876260 17.4747249669075657 15.2642004555128885
  8.0561578515329284 16.1777975297639678 20.7220221606798596
  9.4129824025624789 17.4853983395516188 18.8855554452618115
 10.7265202180081261 18.7628292093919384 17.0776261934939981
 16.9688927472514379  9.7390777659445327 11.6975412390367559
 18.3769372914925953 10.9740123146374362 13.4006091599393447
 17.0290779115973052 12.2568164442171419 11.6593193762867902
 19.7683985237365931 12.2312536850789257 15.1197178846418723
 18.3799287752374205 13.5077701639730492 13.4112636765649444
 17.0377641021878787 14.7771673932486447 11.6630993149700810
 17.0066743001987426  9.6858392693777553 22.4637811596759711
 18.3784851377888465 10.9518698193638198 20.7232433067551263
 17.1023704206917166 12.2332547193379728 22.4963161539795742
 19.6494621429308580 12.2196400895177266 18.9314322896805578
 18.3787401649566036 13.5050375712885256 20.6957182497443597
 17.1363362794071286 14.7819254010545631 22.5031790681288903
  9.4384422799739003 17.4129452161121137 11.7041256390334727
 11.9667174493201749 17.4415123385912239 11.6688237387893761
 10.7360931222526457 18.7944715565582037 13.4083935581691769
 14.4897822331582695 17.3870326964976520 11.6622349425764025
 13.2749098089628266 18.7738939659470034 13.4026594513099333
 12.0457702264001938 20.0424966395167772 15.2127421602358623
  9.4560056264172587 17.4395587590910246 22.4700318049699490
 12.0036613113675905 17.4904536345822379 22.5188500541921357
 10.7522118264068656 18.8025112969859194 20.7498334970991500
 14.5485107179289503 17.4439315543894331 22.5162632979428778
 13.2960337684922170 18.7576260315655006 20.7328058084671056
 12.0522780700345020 20.0709730938055912 18.9701466961515699
 20.9463914856408877 13.5936840413909987 17.0789457820603339
 19.6192797388251918 14.8096936340639616 15.2117011062721339
 19.6962625352491507 14.7750254781238688 18.9129310451180004
 18.3771355365108136 16.0863851520659331 17.0669997509882130
 18.3967990441001064 16.0459953212829944 13.3858932171862168
 17.0888585571033786 17.3705424461898374 15.2408453933125294
 18.4334563569543874 16.0419333632716352 20.7322436913319805
 17.1320934664544495 17.3765209697509171 18.8957422087262579
 15.8608492174218618 18.6761408675740981 17.0777452027300107
 17.0065271995769223 17.2991531749619618 11.6776865638693597
 15.7898135883337432 18.7092557508209580 13.3915066861144840
 14.5751699129078602 19.9871043637694648 15.2155202646177568
 17.0909578107178461 17.3251151539219386 22.4755178955279646
 15.8344482730624936 18.7162141845278640 20.7487123936937721
 14.5903282744373026 20.0197535820820320 18.9653671344156791
 13.3438614139610063 21.2044113489826103 17.0900080617275982
 10.6384485064774843 11.0338963944711264 24.1922928027849409
 10.6298700473722612 13.5829579047439370 24.2327771232609095
 10.7201257548957294 16.1141240722164909 24.2120533606265305
 13.2537362622130050 16.1048086547179885 24.2425184452345839
 13.1960216648483240 13.5291938017156692 24.3302690254769267
 13.1819122141272373 10.9591041971935859 24.2310827524373238
 15.7249266956494456 10.9825461288757324 24.2041542162390506
 15.7690052970353882 13.5148418268182802 24.2329407217133941
 15.7782064058437754 16.0510051600201429 24.2106834909645130
  8.1121088997037472  8.5427691355691273 20.6123766537493651
  9.3750805196177041  7.2117867806759257 18.8625207659101619
 10.6707140422754314  5.9878237695732386 17.0603802092327150
  9.3860400645852256  7.2447872003535627 15.2552182226242472
  8.0282735621082342  8.4634333706088967 17.0617503932849210
  6.7867488075570934  9.8248929266326659 18.8703267252232934
  5.5636155628381543 11.1305210038126710 17.0663156948368844
  6.8064934127319363  9.8320342367404585 15.2582085983542939
  8.1206354596498755  8.5615055829738154 13.4996048888863189
 18.2363535154972247  8.4376382200240450 20.6802289395302701
 19.5589719251246201  9.6439733684048026 18.8803713723395603
 20.8316449892794573 10.8301615497506720 17.1466932514025956
 19.5300733751300726  9.6413142241228282 15.2503643110271963
 18.3363237158572225  8.3531985032900344 17.0661281879764353
 16.9778317070012221  7.1463146661108956 18.8848209516952075
 15.6883700172372507  5.9466083655704454 17.0620051946518778
 16.9756642453934461  7.1600896230560336 15.2432147722817319
 18.2327529475773318  8.4558268945170187 13.4502534766884807
 18.3460103029091322 18.5610844153378594 20.6906696823301495
 17.1219898695648460 19.8884301817439635 18.9053892221497186
 15.8654549009325621 21.1293197701435034 17.0787025000336392
 19.6323142769115435 17.3218418724459227 18.9046944541804720
 18.4253459013641070 18.6574424935910592 17.0654373018538656
 17.0926716798324279 19.8704216049985156 15.2436535396206825
 20.8218313909084927 16.0853661093900584 17.0694091950377462
 19.5922822014266735 17.3372985509716813 15.2294077013259255
 18.2889002335743456 18.5599635712167697 13.4396501555556114
  8.2349194757461817 18.6919540049785695 20.6654675356520059
  6.8869985678622276 17.4625393136111029 18.8789693640833391
  5.6385757798114415 16.1785116037706089 17.0860279508136195
  9.5157147945644578 19.9934493520927710 18.8926828091795116
 10.8228905375844224 21.2139976566722765 17.0814684296482291
  9.5164477219126375 19.9874331346889527 15.2658863708720123
  8.1406105396508792 18.7814461902318683 17.0715012528725154
  6.8857139763842667 17.4552201034027696 15.2815620351518113
  8.2229559290455949 18.6884207035139234 13.5133087966233880


Metal cluster Cu192 optimized structure
E_tot = -44.93627029 eV
Cu 
 1.0000000000000000
    27.1286112796296663    0.0000000000000000    0.0000000000000000
     0.0000000000000000   27.1286112796296663    0.0000000000000000
     0.0000000000000000    0.0000000000000000   35.9333715890047500
 192
Cartesian
 13.5643055981963254 13.5643090007523792 17.0964235442254981
 13.5643057041570909 10.9977027034062242 17.1077049479797196
 12.2856592638065223 12.2856609516098292 15.2537795951805464
 12.2737439562697830 12.2737485559766863 18.9346952215879476
 10.9976990604128275 13.5643089273180006 17.1076891760331229
 14.8429513146287455 12.2856638721257667 15.2537821901991748
 14.8548673540055063 12.2737484751659469 18.9346953218329688
 12.2856595922892886 14.8429545937591723 15.2537548891753652
 12.2737450302228481 14.8548709774537713 18.9346793098140260
 16.1309122981587656 13.5643091115797638 17.1076891337518120
 14.8429517957091068 14.8429546463172173 15.2537548546839226
 14.8548662467715911 14.8548710321688038 18.9346793201440988
 13.5643057979751074 16.1309161780862773 17.1076732268547929
 13.5643056487041704  8.4467587409741345 17.0941402640363265
 12.2935727051071364  9.7314391574488415 15.2490608334257409
 12.2843277510201769  9.6959650178507513 18.9445939138551154
 10.9987846024012121 10.9987875660310959 17.1117980015259512
 14.8350387090091296  9.7314392740731126 15.2490608059653550
 14.8442836706999088  9.6959651153119371 18.9445940553734395
 16.1298266507107932 10.9987877596710373 17.1117979639910693
 11.0172088397544332 11.0172038604562808 13.4113962826352537
  9.7314435453309844 12.2935734820924125 15.2490341113008192
 13.5643057759796068 11.0116950756367427 13.3996548456352205
 11.0117002908458392 13.5643040333215179 13.3996184962102003
 13.5643057445326782 13.5642966316522831 13.3827350452918328
 10.9895231495673134 10.9895391397412503 20.7482942579510308
  9.6959530034478689 12.2843340083298447 18.9445752674205998
 13.5643057386091517 10.9766647892160698 20.7502913537543456
 10.9766484781011204 13.5643134330675181 20.7502837182977231
 13.5643056178420771 13.5643189268381068 20.7426837424077277
  8.4467554552248938 13.5643081979562989 17.0940999120874721
  9.7314399693486138 14.8350408477132678 15.2490236555805314
  9.6959559263046895 14.8442874253933166 18.9445580841856938
 10.9987817009621924 16.1298326740274831 17.1117569256591651
 16.1114024522192203 11.0172039620911164 13.4113964807242425
 17.3971675272769311 12.2935734946499799 15.2490341993833223
 16.1169110114705667 13.5643040218451425 13.3996186784235292
 16.1390879717203042 10.9895391203613162 20.7482942606204226
 17.4326583000015845 12.2843339912190874 18.9445753356270536
 16.1519628225864622 13.5643135351351027 20.7502838395207583
 11.0172033156510754 16.1114031183593731 13.4113257838373663
 13.5643056251193581 16.1169062496936313 13.3995819157448501
 12.2935710795033675 17.3971666115758943 15.2489970302736992
 10.9895333104029884 16.1390941307150477 20.7482552563208813
 13.5643056139764617 16.1519787770129852 20.7502767863858715
 12.2843302503458265 17.4326677899445990 18.9445393702634597
 18.6818558600660189 13.5643080712813102 17.0940999148429071
 17.3971713889669957 14.8350408336832036 15.2490237552074177
 17.4326554003481000 14.8442874639744993 18.9445581002035723
 16.1298294902268928 16.1298327600874742 17.1117568589499207
 16.1114081216880010 16.1114030842228608 13.4113258084287050
 14.8350402425958450 17.3971664857382571 15.2489970104910988
 16.1390779271418801 16.1390940971822587 20.7482553123706914
 14.8442810514144661 17.4326677779816990 18.9445394583196638
 13.5643056538778595 18.6818591047376366 17.0940599416562691
 13.5643056807806541  5.9566264524873134 17.0874936336703378
 12.3067084163669023  7.1550967499310705 15.2204736284243207
 12.3011242166900026  7.0965707601962080 18.9810416279822398
 11.0153817283776299  8.4451253825924972 17.0940421563109020
 14.8219032626069414  7.1550967459833386 15.2204736788013886
 14.8274871876930234  7.0965708409967316 18.9810414567332053
 16.1132296228634786  8.4451254740227899 17.0940422718428096
 11.0444282204782418  8.4126822985487753 13.4060963477812791
  9.7421562479034716  9.7421538100485296 15.2598871360193744
 13.5643057060517318  8.4075158860425816 13.4005517879515139
 11.0291860890235984  8.3572550908498382 20.7881241187072341
  9.7203349276963884  9.7203430242056736 18.9262212635274381
 13.5643057210080098  8.3714713366668452 20.7621227536604671
  8.4451229177753877 11.0153840621130552 17.0940130454881789
 16.0841832445510526  8.4126823656463490 13.4060964508402005
 17.3864551668654848  9.7421538124705638 15.2598872037861675
 16.0994252009054470  8.3572552228818289 20.7881241023278172
 17.4082763672849055  9.7203430792406884 18.9262214279603995
 18.6834883173110171 11.0153841490730446 17.0940131589767468
  9.7784148142496505  9.7784073834159670 11.6906227089203103
  8.4126973957001248 11.0444234580673175 13.4060822063511154
 12.3053861978370946  9.7433674719158834 11.6354806435243177
  9.7433775763284789 12.3053737672529948 11.6354718793429246
 12.2894717088226635 12.2894532483387220 11.5594304862133530
  7.1550985543102605 12.3067055149820455 15.2204387147035476
  8.4075310517975410 13.5643005142666837 13.4005196487187472
 14.8232251293662181  9.7433676327044481 11.6354807006444361
 14.8391396662054618 12.2894531838977716 11.5594305401794788
  9.7433725911322426 14.8232193986376117 11.6354373377087104
 12.2894720245444997 14.8391207440160819 11.5594114169253288
 14.8391392886622899 14.8391207397776661 11.5594113905674210
  9.7395032078934936  9.7395123015152016 22.5075143458735702
  8.3572384168723435 11.0291931238060315 20.7881433017340420
 12.2935489184064810  9.6464726363345381 22.5535108935478092
  9.6464497754162863 12.2935650565168757 22.5535271232379131
 12.2798640579924108 12.2798828498992929 22.5445625145540554
  7.0965583588775667 12.3011349509588843 18.9810316604058862
  8.3714551348757471 13.5643175147704245 20.7621239523529049
 14.8350623086209978  9.6464727143915017 22.5535109634917283
 14.8487472738244275 12.2798828285622648 22.5445625205970153
  9.6464558446161099 14.8350760584513335 22.5534884252751944
 12.2798669134869982 14.8487633810640531 22.5445395064159193
 14.8487445214028622 14.8487633997265345 22.5445395064159193
  5.9566264410367689 13.5643088212783969 17.0874705348257585
  7.1550920233724202 14.8219042550505122 15.2204291974441528
  7.0965661185423361 14.8274938036061936 18.9810127784675018
  8.4451228631906599 16.1132349917428854 17.0939749375265109
  8.4126826734413012 16.0841762651151363 13.4060560471694981
  9.7421531057102086 17.3864558100365052 15.2598628085808343
  8.3572486702358919 16.0994375928777167 20.7881066116058655
  9.7203338926606797 17.4082855002698231 18.9261803676621234
 11.0153784098001406 18.6834916876070807 17.0939459470975379
 17.3501966609832223  9.7784071477095438 11.6906229580233969
 18.7159138188522896 11.0444233983235520 13.4060822512456514
 17.3852337882689980 12.3053737049584324 11.6354719278523060
 19.9735128016627286 12.3067054093539863 15.2204386588436940
 18.7210802978797020 13.5643005576221540 13.4005195669763992
 17.3852386994188421 14.8232194146087739 11.6354372880404195
 17.3891079883133344  9.7395123702774526 22.5075144454815614
 18.7713728824942514 11.0291931418989062 20.7881434913363847
 17.4821615903078751 12.2935652588850051 22.5535271436848603
 20.0320529401971861 12.3011349413530553 18.9810316997063175
 18.7571561688304627 13.5643174766952388 20.7621240279361210
 17.4821556004728933 14.8350761249663865 22.5534885168471817
  9.7784148996556066 17.3501879005187227 11.6905995968942236
 12.3053832122446742 17.3852232927398163 11.6354205865554192
 11.0444295844157789 18.7159119933804874 13.4060420511219593
 14.8232281115710673 17.3852231710126048 11.6354203265263436
 13.5643056234635484 18.7210649105933378 13.4004871684925195
 12.3067034517185370 19.9735169747859054 15.2203953515719892
  9.7395006186646000 17.3891197441815635 22.5074739399243775
 12.2935517026398689 17.4821783722423625 22.5535054397254306
 11.0291811055949758 18.7713796780593221 20.7881262057587364
 14.8350595840409714 17.4821783140445355 22.5535054575297984
 13.5643058135829158 18.7571719213221790 20.7621256317619576
 12.3011283737471775 20.0320577064361380 18.9810027472884038
 21.1719848385928984 13.5643087680651586 17.0874704327807230
 19.9735192922523552 14.8219042725807189 15.2204291747728355
 20.0320451725937758 14.8274938262829092 18.9810126124078842
 18.6834883858249938 16.1132348954344025 17.0939749413706359
 18.7159288464807538 16.0841761055361445 13.4060559761705900
 17.3864582620024706 17.3864558200151293 15.2598626859535234
 18.7713626869379979 16.0994375336971949 20.7881065956385420
 17.4082774646157574 17.4082855613881620 18.9261802968176838
 16.1132329559467671 18.6834915753862276 17.0939458972086484
 17.3501964635617050 17.3501880010542457 11.6905997659862990
 16.0841816574349750 18.7159121270858293 13.4060420369919324
 14.8219078258568810 19.9735169369335530 15.2203953883061782
 17.3891106800818847 17.3891198964817306 22.5074738266964900
 16.0994303198131945 18.7713796300858888 20.7881261281127721
 14.8274829198703362 20.0320576360319542 18.9810027337622103
 13.5643056319852935 21.1719848271421611 17.0874473252985943
 11.0287250279798776 11.0287380940735442 24.2407761400627031
 10.9982194374522280 13.5643244749605660 24.2846617896624615
 11.0287217358142211 16.0999023605573690 24.2407348160030551
 13.5643056139764617 16.1304146449076953 24.2846415354201071
 13.5643056178420771 13.5643273785577332 24.3749582500856476
 13.5643057386091517 10.9982428420946849 24.2846826982250441
 16.0998860933077417 11.0287380746934165 24.2407761427320949
 16.1303918632357401 13.5643245770283425 24.2846619108852444
 16.0998895017306474 16.0999023270245836 24.2407348720531211
  8.5186015524039362  8.5186189374096930 20.6930671165054250
  9.7718282147564839  7.2055870421257362 18.9172002040078517
 11.0411029892396755  5.9883745444151666 17.0835296640774885
  9.7776246281717523  7.2337581146652230 15.2665040137100352
  8.4491679068610122  8.4491710217227816 17.0882827815579006
  7.2055839588828388  9.7718349736321226 18.9171792754622423
  5.9883706432612689 11.0411092493698142 17.0835297004100610
  7.2337567910735920  9.7776208621101102 15.2664859801230364
  8.5362786316711841  8.5362699571828227 13.4914285218374896
 18.6100095688834912  8.5186189180295635 20.6930671191748132
 19.9230273445666128  9.7718349565209763 18.9171793436686961
 21.1402406720298401 11.0411091226948255 17.0835297031654960
 19.8948542815345171  9.7776208746678712 15.2664860682052854
 18.6794433462511904  8.4491712153625311 17.0882827440227665
 17.3567832069632182  7.2055871395871174 18.9172003455259201
 16.0875083081686654  5.9883745444151666 17.0835296640774885
 17.3509867859443219  7.2337582312896860 15.2665039862493952
 18.5923326603024712  8.5362700588178519 13.4914287199267342
 18.6100077042119381 18.6100254077204816 20.6930277412685193
 17.3567903097197060 19.9230443868124212 18.9171512426900321
 16.0875035481606936 21.1402462542311760 17.0835110102342966
 19.9230412026143604 17.3567971414325513 18.9171718939554800
 18.6794431002731400 18.6794461327872909 17.0882266050342189
 17.3509900271030766 19.8948455796818919 15.2664602910369016
 21.1402424086204093 16.0875094211819238 17.0835104078046847
 19.8948450467622884 17.3509852799911570 15.2664782718189773
 18.5923367811072069 18.5923269671122142 13.4913823658240197
  8.5186035333327421 18.6100254412532706 20.6930276852184569
  7.2055701240384282 17.3567971028513668 18.9171718779378573
  5.9883689066706980 16.0875095478567189 17.0835104050487416
  9.7718209920403947 19.9230443987751329 18.9171511546338280
 11.0411077595952172 21.1402462542311760 17.0835110102342966
  9.7776212949959422 19.8948457055195291 15.2664603108195021
  8.4491680909161371 18.6794460467271080 17.0882266717434632
  7.2337663115529329 17.3509852940212213 15.2664781721920910
  8.5362746562322531 18.5923270012487301 13.4913823412326828


Metal cluster Cu192 on rotated MgO with O on 15A distance from MgO optimized structure
E_tot = -903.20077363 eV
 O Mg Cu 
 1.0000000000000000
    21.5938626874999997    0.0000000000000000    0.0000000000000000
     0.0000000000000000   21.5938626874999997    0.0000000000000000
     0.0000000000000000    0.0000000000000000   36.7221249999999984
 101 100 192
Selective dynamics
Cartesian
  1.0796931293084060  1.0796931293084060  8.0000000000001243   F   F   F
  3.2390793879250670  3.2390793879250670  8.0000000000001243   F   F   F
  3.2338701304527331  1.0770896622272503 10.1399886960201773   T   T   T
  1.0776940208224945  3.2327733974757753 10.1401258523137372   T   T   T
  1.0796931293084060  5.3984656465417276  8.0000000000001243   F   F   F
  3.2390793879250670  7.5578519051583894  8.0000000000001243   F   F   F
  3.2301709246248538  5.3881142113811160 10.1389869505468173   T   T   T
  1.0768775477392578  7.5510161013015002 10.1396891359454386   T   T   T
  1.0796931293084060  9.7172381637750469  8.0000000000001243   F   F   F
  3.2390793879250670 11.8766244223917088  8.0000000000001243   F   F   F
  3.2259092557917288  9.7155437851444777 10.1333511784788666   T   T   T
  1.0757954733016746 11.8782103645821380 10.1390225271889509   T   T   T
  5.3984656465417276  1.0796931293084060  8.0000000000001243   F   F   F
  7.5578519051583894  3.2390793879250670  8.0000000000001243   F   F   F
  7.5526132617008823  1.0760484114547835 10.1391235204237073   T   T   T
  5.3896586241511963  3.2289266002614028 10.1388565326483580   T   T   T
  5.3984656465417276  5.3984656465417276  8.0000000000001243   F   F   F
  7.5578519051583894  7.5578519051583894  8.0000000000001243   F   F   F
  7.5447497903816734  5.3773898208999142 10.1289737810110339   T   T   T
  5.3784296652289107  7.5422325506736421 10.1349720742098235   T   T   T
  5.3984656465417276  9.7172381637750469  8.0000000000001243   F   F   F
  7.5578519051583894 11.8766244223917088  8.0000000000001243   F   F   F
  7.5258197510589673  9.7023143644422163 10.1532148290416870   T   T   T
  5.3868061056537320 11.8815219802626082 10.1325881692539550   T   T   T
  9.7172381637750469  1.0796931293084060  8.0000000000001243   F   F   F
 11.8766244223917088  3.2390793879250670  8.0000000000001243   F   F   F
 11.8793855407609161  1.0753718757315929 10.1386121084349803   T   T   T
  9.7163922135396046  3.2258166819510330 10.1341954332080881   T   T   T
  9.7172381637750469  5.3984656465417276  8.0000000000001243   F   F   F
 11.8766244223917088  7.5578519051583894  8.0000000000001243   F   F   F
 11.8808039811403301  5.3859234535548852 10.1252774842341875   T   T   T
  9.6989547626672117  7.5336642356739274 10.1470573825845936   T   T   T
  9.7172381637750469  9.7172381637750469  8.0000000000001243   F   F   F
 11.8766244223917088 11.8766244223917088  8.0000000000001243   F   F   F
 11.8906203305694582  9.7029639199884414 10.1468756047399111   T   T   T
  9.6971188343379353 11.8952494070987065 10.1389058614639733   T   T   T
  1.0796931293084060 14.0360106810083707  8.0000000000001243   F   F   F
  3.2390793879250670 16.1953969396250308  8.0000000000001243   F   F   F
  3.2238816864765947 14.0409529144740031 10.1330390585285777   T   T   T
  1.0777413102248135 16.2030254515719569 10.1399568788759424   T   T   T
  5.3984656465417276 14.0360106810083707  8.0000000000001243   F   F   F
  7.5578519051583894 16.1953969396250308  8.0000000000001243   F   F   F
  7.5092426836717339 14.0812430654595033 10.1939122674817888   T   T   T
  5.3814663988049096 16.2127766655630303 10.1336694483830598   T   T   T
  9.7172381637750469 14.0360106810083707  8.0000000000001243   F   F   F
 11.8766244223917088 16.1953969396250308  8.0000000000001243   F   F   F
 11.8898061667039787 14.0618132485006999 10.1423558140365877   T   T   T
  9.7111034278402535 16.2086638209500329 10.1287824109060605   T   T   T
 14.0360106810083707  1.0796931293084060  8.0000000000001243   F   F   F
 16.1953969396250308  3.2390793879250670  8.0000000000001243   F   F   F
 16.2039232090406458  1.0771572757729708 10.1399326459009238   T   T   T
 14.0418399187879839  3.2238676125197840 10.1348719997412466   T   T   T
 14.0360106810083707  5.3984656465417276  8.0000000000001243   F   F   F
 16.1953969396250308  7.5578519051583894  8.0000000000001243   F   F   F
 16.2121506540402684  5.3821715363347389 10.1338318359875821   T   T   T
 14.0792460782877846  7.5162078611255181 10.1981203447753614   T   T   T
 14.0360106810083707  9.7172381637750469  8.0000000000001243   F   F   F
 16.1953969396250308 11.8766244223917088  8.0000000000001243   F   F   F
 16.2081515489852741  9.7128527314008668 10.1274112245746633   T   T   T
 14.0632234703833348 11.8945482536105196 10.1550285369658546   T   T   T
 14.0360106810083707 14.0360106810083707  8.0000000000001243   F   F   F
 16.1953969396250308 16.1953969396250308  8.0000000000001243   F   F   F
 16.2169741658418651 14.0494097978094903 10.1276986595909815   T   T   T
 14.0514126631382137 16.2160514162252269 10.1326683426662481   T   T   T
  1.0796931293084060 18.3547832626416181  8.0000000000001243   F   F   F
  3.2390793879250670 20.5141695212582782  8.0000000000001243   F   F   F
  3.2308331062665467 18.3634294458256413 10.1400569779470064   T   T   T
  1.0777907102242967 20.5170207206660216 10.1398779706769346   T   T   T
  5.3984656465417276 18.3547832626416181  8.0000000000001243   F   F   F
  7.5578519051583894 20.5141695212582782  8.0000000000001243   F   F   F
  7.5531216455548433 18.3709129819679653 10.1332884901665157   T   T   T
  5.3911096966343743 20.5167422547130016 10.1398336547392347   T   T   T
  9.7172381637750469 18.3547832626416181  8.0000000000001243   F   F   F
 11.8766244223917088 20.5141695212582782  8.0000000000001243   F   F   F
 11.8785594265922239 18.3683788875157212 10.1332609456376730   T   T   T
  9.7160062956617210 20.5186315973959026 10.1387662031161945   T   T   T
 14.0360106810083707 18.3547832626416181  8.0000000000001243   F   F   F
 16.1953969396250308 20.5141695212582782  8.0000000000001243   F   F   F
 16.2065411621336608 18.3646401483350488 10.1394803987789253   T   T   T
 14.0432526045958035 20.5175806808098500 10.1396318529398535   T   T   T
 18.3547832626416181  1.0796931293084060  8.0000000000001243   F   F   F
 20.5141695212582782  3.2390793879250670  8.0000000000001243   F   F   F
 20.5175354376202606  1.0771919366976137 10.1398608304726299   T   T   T
 18.3639082183677971  3.2304752031203652 10.1401656138851184   T   T   T
 18.3547832626416181  5.3984656465417276  8.0000000000001243   F   F   F
 20.5141695212582782  7.5578519051583894  8.0000000000001243   F   F   F
 20.5171917813208182  5.3904778691303559 10.1399321255403816   T   T   T
 18.3702435663588872  7.5523825590530924 10.1351630969961963   T   T   T
 18.3547832626416181  9.7172381637750469  8.0000000000001243   F   F   F
 20.5141695212582782 11.8766244223917088  8.0000000000001243   F   F   F
 20.5189396282456791  9.7147942966734924 10.1387034685316753   T   T   T
 18.3686229070644025 11.8776004353058031 10.1345456924233108   T   T   T
 18.3547832626416181 14.0360106810083707  8.0000000000001243   F   F   F
 20.5141695212582782 16.1953969396250308  8.0000000000001243   F   F   F
 20.5183328820184308 14.0416584744185649 10.1392204227389087   T   T   T
 18.3659046506081509 16.2051556593867012 10.1392669238652058   T   T   T
 18.3547832626416181 18.3547832626416181  8.0000000000001243   F   F   F
 20.5141695212582782 20.5141695212582782  8.0000000000001243   F   F   F
 20.5176097514177336 18.3609698178508225 10.1401162368878790   T   T   T
 18.3619199509658735 20.5168798595069894 10.1401748168729711   T   T   T
 15.0904003556045758 10.8517291447866313 25.0271192631340291   T   T   T
  1.0770907838402264  1.0759051802472412 10.0994997611931989   T   T   T
  3.2390793879250670  1.0796931293084060  8.0000000000001243   F   F   F
  3.2277029697336839  3.2258250124098602 10.1008355498205624   T   T   T
  1.0796931293084060  3.2390793879250670  8.0000000000001243   F   F   F
  1.0751300317906676  5.3843701083044557 10.1012026004506552   T   T   T
  3.2390793879250670  5.3984656465417276  8.0000000000001243   F   F   F
  3.2121036433670196  7.5375309136501141 10.1091576024333456   T   T   T
  1.0796931293084060  7.5578519051583894  8.0000000000001243   F   F   F
  1.0714041059349890  9.7114141368142270 10.1035526046998214   T   T   T
  3.2390793879250670  9.7172381637750469  8.0000000000001243   F   F   F
  3.2019533125046165 11.8774536318729211 10.1113769738404589   T   T   T
  1.0796931293084060 11.8766244223917088  8.0000000000001243   F   F   F
  5.3872960468786113  1.0746042931431112 10.1015042468615057   T   T   T
  7.5578519051583894  1.0796931293084060  8.0000000000001243   F   F   F
  7.5415991554137118  3.2124960153661064 10.1081585719392795   T   T   T
  5.3984656465417276  3.2390793879250670  8.0000000000001243   F   F   F
  5.3690710428186961  5.3643406256793247 10.1079556180922108   T   T   T
  7.5578519051583894  5.3984656465417276  8.0000000000001243   F   F   F
  7.5174193446656101  7.5136950170448191 10.1045947878121432   T   T   T
  5.3984656465417276  7.5578519051583894  8.0000000000001243   F   F   F
  5.3238592197466570  9.7049527414678671 10.1188606247358663   T   T   T
  7.5578519051583894  9.7172381637750469  8.0000000000001243   F   F   F
  7.5115907294397006 11.8625359010400953 10.1073511650435606   T   T   T
  5.3984656465417276 11.8766244223917088  8.0000000000001243   F   F   F
  9.7133599597405382  1.0712920632950087 10.1037892828916114   T   T   T
 11.8766244223917088  1.0796931293084060  8.0000000000001243   F   F   F
 11.8776563171086771  3.2040801306528759 10.1097351679798990   T   T   T
  9.7172381637750469  3.2390793879250670  8.0000000000001243   F   F   F
  9.7068440498665485  5.3271034104318424 10.1205457267505547   T   T   T
 11.8766244223917088  5.3984656465417276  8.0000000000001243   F   F   F
 11.8615755751677714  7.5056055883509263 10.1082996918610188   T   T   T
  9.7172381637750469  7.5578519051583894  8.0000000000001243   F   F   F
  9.6987199422775578  9.7015499403160010 10.1258524467683610   T   T   T
 11.8766244223917088  9.7172381637750469  8.0000000000001243   F   F   F
 11.8908498364165798 11.8957154303492434 10.1251251212799485   T   T   T
  9.7172381637750469 11.8766244223917088  8.0000000000001243   F   F   F
  1.0707799443537418 14.0461483886021679 10.1021324965314463   T   T   T
  3.2390793879250670 14.0360106810083707  8.0000000000001243   F   F   F
  3.2156125282265746 16.2200485062872417 10.1020417436083783   T   T   T
  1.0796931293084060 16.1953969396250308  8.0000000000001243   F   F   F
  5.3117296604654047 14.0625929363499207 10.1125310315408399   T   T   T
  7.5578519051583894 14.0360106810083707  8.0000000000001243   F   F   F
  7.5333714123616078 16.2827952035496111 10.1123700578570297   T   T   T
  5.3984656465417276 16.1953969396250308  8.0000000000001243   F   F   F
  9.7344432347987730 14.0844484490380335 10.1088667712810469   T   T   T
 11.8766244223917088 14.0360106810083707  8.0000000000001243   F   F   F
 11.8878191399067958 16.2687388685907415 10.1203574468591952   T   T   T
  9.7172381637750469 16.1953969396250308  8.0000000000001243   F   F   F
 14.0464207996830019  1.0709231849175138 10.1024149221341695   T   T   T
 16.1953969396250308  1.0796931293084060  8.0000000000001243   F   F   F
 16.2192602743322354  3.2157672561728106 10.1020622235556861   T   T   T
 14.0360106810083707  3.2390793879250670  8.0000000000001243   F   F   F
 14.0610930786199351  5.3141657779372498 10.1168863856895754   T   T   T
 16.1953969396250308  5.3984656465417276  8.0000000000001243   F   F   F
 16.2793890569135442  7.5313893185078697 10.1159381521820855   T   T   T
 14.0360106810083707  7.5578519051583894  8.0000000000001243   F   F   F
 14.0878304725390571  9.7302228014812826 10.1074157130171862   T   T   T
 16.1953969396250308  9.7172381637750469  8.0000000000001243   F   F   F
 16.2679943927415884 11.8889647504512634 10.1205619843228067   T   T   T
 14.0360106810083707 11.8766244223917088  8.0000000000001243   F   F   F
 14.0758516970289040 14.0797518059812639 10.1018942436410555   T   T   T
 16.1953969396250308 14.0360106810083707  8.0000000000001243   F   F   F
 16.2287958120557398 16.2256432091060923 10.1089140780290592   T   T   T
 14.0360106810083707 16.1953969396250308  8.0000000000001243   F   F   F
  1.0733460550893315 18.3667124802256687 10.1000610326137963   T   T   T
  3.2390793879250670 18.3547832626416181  8.0000000000001243   F   F   F
  3.2286892637640996 20.5212959799062133 10.1001497893737806   T   T   T
  1.0796931293084060 20.5141695212582782  8.0000000000001243   F   F   F
  5.3754618375431855 18.3792623461439781 10.1023337860770042   T   T   T
  7.5578519051583894 18.3547832626416181  8.0000000000001243   F   F   F
  7.5490755048919311 20.5233053683610720 10.1024962401841023   T   T   T
  5.3984656465417276 20.5141695212582782  8.0000000000001243   F   F   F
  9.7175456367915736 18.3919287084011600 10.1107227777889523   T   T   T
 11.8766244223917088 18.3547832626416181  8.0000000000001243   F   F   F
 11.8828141742353228 20.5224901481724586 10.1036246218774490   T   T   T
  9.7172381637750469 20.5141695212582782  8.0000000000001243   F   F   F
 14.0556644270092050 18.3817892139309009 10.1090280987627761   T   T   T
 16.1953969396250308 18.3547832626416181  8.0000000000001243   F   F   F
 16.2092999491038263 20.5190908830972774 10.1013429711097391   T   T   T
 14.0360106810083707 20.5141695212582782  8.0000000000001243   F   F   F
 18.3667875182459497  1.0727649092465354 10.0999885785522405   T   T   T
 20.5141695212582782  1.0796931293084060  8.0000000000001243   F   F   F
 20.5214531982394099  3.2271794187496243 10.0999597080374883   T   T   T
 18.3547832626416181  3.2390793879250670  8.0000000000001243   F   F   F
 18.3782835170436556  5.3743328922030011 10.1020247544666191   T   T   T
 20.5141695212582782  5.3984656465417276  8.0000000000001243   F   F   F
 20.5232669685560936  7.5473816946193910 10.1023650457462626   T   T   T
 18.3547832626416181  7.5578519051583894  8.0000000000001243   F   F   F
 18.3902235103925484  9.7164758378054490 10.1093278529884074   T   T   T
 20.5141695212582782  9.7172381637750469  8.0000000000001243   F   F   F
 20.5226218357194625 11.8815931143124232 10.1035688672241939   T   T   T
 18.3547832626416181 11.8766244223917088  8.0000000000001243   F   F   F
 18.3812936904078548 14.0545077156829876 10.1076409428378451   T   T   T
 20.5141695212582782 14.0360106810083707  8.0000000000001243   F   F   F
 20.5196829145317814 16.2083264761583088 10.1013116401598300   T   T   T
 18.3547832626416181 16.1953969396250308  8.0000000000001243   F   F   F
 18.3678829917485906 18.3671583278832458 10.1009617871221948   T   T   T
 20.5141695212582782 18.3547832626416181  8.0000000000001243   F   F   F
 20.5183032823496276 20.5177660216363975 10.0994740046384486   T   T   T
 18.3547832626416181 20.5141695212582782  8.0000000000001243   F   F   F
  4.3635533029070777  7.0579017216979434 16.3366177733900635   T   T   T
  4.3587096595083858  7.0577135256933889 19.9516723973467904   T   T   T
  4.2765711665765123  9.5664238188358315 16.2603712065069743   T   T   T
  3.1181481677363476  8.3414409601882085 18.1457621999935164   T   T   T
  4.2630007682441500  9.5998832378279175 20.0051141243794532   T   T   T
  4.3172447970747587 12.1129351340405744 16.2174438646388950   T   T   T
  3.0932203480859699 10.8716530960094158 18.0999435096771215   T   T   T
[truncated: 3,993,675 more chars]
